# Supplementary material for: N-{2-[4-(2-Meth­oxy­phen­yl)piperazin-1-yl]eth­yl}-4-nitro-N-(2-pyrid­yl)benzamide
Source: Acta Crystallogr Sect E Struct Rep Online. 2010 Sep 30;66(Pt 10):o2697. doi: 10.1107/S1600536810038080 (PMC2983282; doi:10.1107/S1600536810038080)
Supplement: Supplementary file 1 [file e-66-o2697-sup1.cif]

##############################################################################
###                                                                        ###
###        Electronic paper (Acta Crystallographica Section E)             ###
###                                                                        ###
##############################################################################
#                                                                            #
# This CIF contains the data in a paper accepted for publication in Acta     #
# Crystallographica Section E. It conforms to the requirements of Notes      #
# for Authors for Section E, and has been peer reviewed under the auspices   #
# of the IUCr Commission on Journals.                                        #
#                                                                            #
# Full details of the Crystallographic Information File format               #
# are given in the paper "The Crystallographic Information File (CIF):       #
# a New Standard Archive File for Crystallography" by S. R. Hall, F. H.      #
# Allen and I. D. Brown [Acta Cryst. (1991), A47, 655-685].                  #
#                                                                            #
# The current version of the core CIF dictionary is obtainable from          #
# ftp://ftp.iucr.org/pub/cif_core.dic. The current version number is 2.4.    #
#                                                                            #
# Software is freely available for graphical display of the structure(s) in  #
# this CIF.  For information consult the CIF home page http://www.iucr.org/  #
# cif/home.html                                                              #
#                                                                            #
# This file may be used for bona fide research purposes within the           #
# scientific community so long as proper attribution is given to the journal # 
# article from which it was obtained.                                        #
#                                                                            #
##############################################################################
                                             
data_I
_audit_creation_method     SHELXL-97
_chemical_name_systematic
;
<i>N</i>-{2-[4-(2-Methoxyphenyl)piperazin-1-yl]ethyl}-4-nitro-
<i>N</i>-(2-pyridyl)benzamide
;
_chemical_name_common     ?
_chemical_formula_moiety     'C25 H27 N5 O4'
_chemical_formula_sum     'C25 H27 N5 O4'
_chemical_formula_iupac     'C25 H27 N5 O4'
_chemical_formula_weight     461.52
_chemical_melting_point     ?
_symmetry_cell_setting     monoclinic
_symmetry_space_group_name_H-M     'P 21/n'
_symmetry_space_group_name_Hall     '-P 2yn'
loop_
    _symmetry_equiv_pos_as_xyz
    'x, y, z'
    '-x+1/2, y+1/2, -z+1/2'
    '-x, -y, -z'
    'x-1/2, -y-1/2, z-1/2'
_cell_length_a     11.480(2)
_cell_length_b     15.512(3)
_cell_length_c     13.235(2)
_cell_angle_alpha     90.00
_cell_angle_beta     108.505(3)
_cell_angle_gamma     90.00
_cell_volume     2234.9(7)
_cell_formula_units_Z     4
_cell_measurement_reflns_used     6374
_cell_measurement_theta_min     3.09
_cell_measurement_theta_max     27.50
_cell_measurement_temperature     103(2)
_exptl_crystal_description     Block
_exptl_crystal_colour     Yellow
_exptl_crystal_size_max     0.50
_exptl_crystal_size_mid     0.50
_exptl_crystal_size_min     0.33
_exptl_crystal_density_diffrn     1.372
_exptl_crystal_density_meas     ?
_exptl_crystal_density_method     'not measured'
_exptl_crystal_F_000     976
_exptl_absorpt_coefficient_mu     0.095
_exptl_absorpt_correction_type     none
_exptl_absorpt_process_details     ?
_exptl_absorpt_correction_T_min     ?
_exptl_absorpt_correction_T_max     ?
_exptl_special_details
;
;
_diffrn_ambient_temperature     103(2)
_diffrn_radiation_type     MoK\a
_diffrn_radiation_wavelength     0.71073
_diffrn_radiation_source     'Rotating Anode'
_diffrn_radiation_monochromator     graphite
_diffrn_measurement_device_type     'Rigaku SPIDER'
_diffrn_measurement_method     '\w scans'
_diffrn_detector_area_resol_mean     ?
_diffrn_reflns_number     17307
_diffrn_reflns_av_R_equivalents     0.0283
_diffrn_reflns_av_sigmaI/netI     0.0282
_diffrn_reflns_theta_min     3.09
_diffrn_reflns_theta_max     27.48
_diffrn_reflns_theta_full     27.48
_diffrn_measured_fraction_theta_max     0.992
_diffrn_measured_fraction_theta_full     0.992
_diffrn_reflns_limit_h_min     -14
_diffrn_reflns_limit_h_max     14
_diffrn_reflns_limit_k_min     -20
_diffrn_reflns_limit_k_max     19
_diffrn_reflns_limit_l_min     -13
_diffrn_reflns_limit_l_max     17
_diffrn_standards_number     0
_diffrn_standards_interval_count     0
_diffrn_standards_interval_time     0
_diffrn_standards_decay_%     0
_refine_special_details
;
Refinement of <i>F</i>^2^ against ALL reflections. The weighted <i>R</i>-factor
<i>wR</i> and goodness of fit <i>S</i> are based on <i>F</i>^2^, conventional
<i>R</i>-factors <i>R</i> are based on <i>F</i>, with <i>F</i> set to zero for
negative <i>F</i>^2^. The threshold expression of <i>F</i>^2^ >
\s(<i>F</i>^2^) is used only for calculating <i>R</i>-factors(gt) <i>etc</i>.
and is not relevant to the choice of reflections for refinement.
<i>R</i>-factors based on <i>F</i>^2^ are statistically about twice as large
as those based on <i>F</i>, and <i>R</i>- factors based on ALL data will be
even larger.
;
_reflns_number_total     5066
_reflns_number_gt     4318
_reflns_threshold_expression     I>2sigma(I)
_refine_ls_structure_factor_coef     Fsqd
_refine_ls_matrix_type     full
_refine_ls_R_factor_all     0.0522
_refine_ls_R_factor_gt     0.0408
_refine_ls_wR_factor_gt     0.0924
_refine_ls_wR_factor_ref     0.0984
_refine_ls_goodness_of_fit_ref     1.002
_refine_ls_restrained_S_all     1.002
_refine_ls_number_reflns     5066
_refine_ls_number_parameters     308
_refine_ls_number_restraints     0
_refine_ls_hydrogen_treatment     constr
_refine_ls_weighting_scheme     calc
_refine_ls_weighting_details
         'calc w=1/[\s^2^(Fo^2^)+(0.0465P)^2^+0.8500P] where P=(Fo^2^+2Fc^2^)/3'
_atom_sites_solution_hydrogens     geom
_atom_sites_solution_primary     direct
_atom_sites_solution_secondary     difmap
_refine_ls_shift/su_max     0.001
_refine_ls_shift/su_mean     0.000
_refine_diff_density_max     0.311
_refine_diff_density_min     -0.167
_refine_ls_extinction_method     none
_refine_ls_extinction_coef     ?
loop_
    _atom_type_symbol
    _atom_type_description
    _atom_type_scat_dispersion_real
    _atom_type_scat_dispersion_imag
    _atom_type_scat_source
    'C' 'C' 0.0033 0.0016
                         'International Tables Vol C Tables 4.2.6.8 and 6.1.1.4'
    'H' 'H' 0.0000 0.0000
                         'International Tables Vol C Tables 4.2.6.8 and 6.1.1.4'
    'N' 'N' 0.0061 0.0033
                         'International Tables Vol C Tables 4.2.6.8 and 6.1.1.4'
    'O' 'O' 0.0106 0.0060
                         'International Tables Vol C Tables 4.2.6.8 and 6.1.1.4'
_computing_data_collection     'RAPID-AUTO (Rigaku, 2004)'
_computing_cell_refinement     'RAPID-AUTO (Rigaku, 2004)'
_computing_data_reduction     'RAPID-AUTO (Rigaku, 2004)'
_computing_structure_solution     'SHELXS97 (Sheldrick, 2008)'
_computing_structure_refinement     'SHELXL97 (Sheldrick, 2008)'
_computing_molecular_graphics     'SHELXTL (Sheldrick, 2008)'
_computing_publication_material     'SHELXTL (Sheldrick, 2008)'
loop_
    _atom_site_type_symbol
    _atom_site_label
    _atom_site_fract_x
    _atom_site_fract_y
    _atom_site_fract_z
    _atom_site_U_iso_or_equiv
    _atom_site_adp_type
    _atom_site_calc_flag
    _atom_site_refinement_flags
    _atom_site_occupancy
    _atom_site_disorder_assembly
    _atom_site_disorder_group
    O O1 0.63130(9) 0.66210(6) 0.68937(8) 0.0225(2) Uani d . 1 . .
    O O2 0.27919(9) 0.13878(6) 0.52481(7) 0.0206(2) Uani d . 1 . .
    O O3 0.25952(9) -0.31358(6) 0.59155(8) 0.0251(2) Uani d . 1 . .
    O O4 0.35176(10) -0.30235(6) 0.47275(9) 0.0291(2) Uani d . 1 . .
    N N1 0.53263(10) 0.53783(7) 0.77943(8) 0.0151(2) Uani d . 1 . .
    N N2 0.44755(10) 0.36714(6) 0.70911(8) 0.0158(2) Uani d . 1 . .
    N N3 0.39572(10) 0.12774(6) 0.69878(8) 0.0149(2) Uani d . 1 . .
    N N4 0.57867(10) 0.05037(7) 0.73066(9) 0.0171(2) Uani d . 1 . .
    N N5 0.30875(10) -0.27110(7) 0.53821(9) 0.0192(2) Uani d . 1 . .
    C C1 0.57913(11) 0.68987(8) 0.76307(10) 0.0171(3) Uani d . 1 . .
    C C2 0.57713(12) 0.77550(8) 0.79298(11) 0.0211(3) Uani d . 1 . .
    H H2 0.6113 0.8187 0.7600 0.025 Uiso calc R 1 . .
    C C3 0.52534(13) 0.79824(9) 0.87100(11) 0.0227(3) Uani d . 1 . .
    H H3 0.5244 0.8569 0.8913 0.027 Uiso calc R 1 . .
    C C4 0.47553(13) 0.73621(9) 0.91885(11) 0.0220(3) Uani d . 1 . .
    H H4 0.4405 0.7518 0.9724 0.026 Uiso calc R 1 . .
    C C5 0.47655(12) 0.64994(9) 0.88842(10) 0.0187(3) Uani d . 1 . .
    H H5 0.4417 0.6073 0.9217 0.022 Uiso calc R 1 . .
    C C6 0.52736(11) 0.62517(8) 0.81082(10) 0.0158(3) Uani d . 1 . .
    C C7 0.51121(12) 0.47400(8) 0.85260(10) 0.0175(3) Uani d . 1 . .
    H H7A 0.4262 0.4796 0.8549 0.021 Uiso calc R 1 . .
    H H7B 0.5683 0.4844 0.9253 0.021 Uiso calc R 1 . .
    C C8 0.53066(13) 0.38377(8) 0.81686(10) 0.0194(3) Uani d . 1 . .
    H H8A 0.6168 0.3773 0.8179 0.023 Uiso calc R 1 . .
    H H8B 0.5155 0.3411 0.8669 0.023 Uiso calc R 1 . .
    C C9 0.47539(12) 0.42937(8) 0.63708(10) 0.0177(3) Uani d . 1 . .
    H H9A 0.4223 0.4183 0.5631 0.021 Uiso calc R 1 . .
    H H9B 0.5620 0.4229 0.6396 0.021 Uiso calc R 1 . .
    C C10 0.45397(12) 0.52014(8) 0.66945(10) 0.0176(3) Uani d . 1 . .
    H H10A 0.4726 0.5620 0.6202 0.021 Uiso calc R 1 . .
    H H10B 0.3666 0.5271 0.6645 0.021 Uiso calc R 1 . .
    C C11 0.45819(12) 0.27806(8) 0.67654(10) 0.0170(3) Uani d . 1 . .
    H H11A 0.5445 0.2587 0.7063 0.020 Uiso calc R 1 . .
    H H11B 0.4342 0.2748 0.5979 0.020 Uiso calc R 1 . .
    C C12 0.37576(12) 0.21947(8) 0.71606(10) 0.0163(3) Uani d . 1 . .
    H H12A 0.3916 0.2297 0.7931 0.020 Uiso calc R 1 . .
    H H12B 0.2888 0.2342 0.6785 0.020 Uiso calc R 1 . .
    C C13 0.49869(11) 0.08612(8) 0.77229(10) 0.0144(2) Uani d . 1 . .
    C C14 0.51295(12) 0.08617(8) 0.88043(10) 0.0187(3) Uani d . 1 . .
    H H14 0.4544 0.1134 0.9069 0.022 Uiso calc R 1 . .
    C C15 0.61517(13) 0.04521(9) 0.94863(11) 0.0222(3) Uani d . 1 . .
    H H15 0.6285 0.0446 1.0232 0.027 Uiso calc R 1 . .
    C C16 0.69744(13) 0.00529(9) 0.90684(11) 0.0212(3) Uani d . 1 . .
    H H16 0.7670 -0.0245 0.9517 0.025 Uiso calc R 1 . .
    C C17 0.67581(12) 0.00988(9) 0.79809(11) 0.0206(3) Uani d . 1 . .
    H H17 0.7328 -0.0171 0.7695 0.025 Uiso calc R 1 . .
    C C18 0.33804(11) 0.09378(8) 0.59942(10) 0.0150(2) Uani d . 1 . .
    C C19 0.33808(11) -0.00235(8) 0.58734(10) 0.0145(3) Uani d . 1 . .
    C C20 0.31415(12) -0.05593(8) 0.66290(10) 0.0163(3) Uani d . 1 . .
    H H20 0.3063 -0.0319 0.7265 0.020 Uiso calc R 1 . .
    C C21 0.30169(12) -0.14415(8) 0.64579(10) 0.0178(3) Uani d . 1 . .
    H H21 0.2827 -0.1809 0.6958 0.021 Uiso calc R 1 . .
    C C22 0.31762(11) -0.17711(8) 0.55421(10) 0.0163(3) Uani d . 1 . .
    C C23 0.34266(12) -0.12582(8) 0.47817(10) 0.0177(3) Uani d . 1 . .
    H H23 0.3541 -0.1504 0.4163 0.021 Uiso calc R 1 . .
    C C24 0.35056(12) -0.03751(8) 0.49471(10) 0.0173(3) Uani d . 1 . .
    H H24 0.3646 -0.0007 0.4424 0.021 Uiso calc R 1 . .
    C C25 0.68011(14) 0.72601(9) 0.63702(12) 0.0257(3) Uani d . 1 . .
    H H25A 0.6140 0.7646 0.5969 0.039 Uiso calc R 1 . .
    H H25B 0.7169 0.6981 0.5880 0.039 Uiso calc R 1 . .
    H H25C 0.7430 0.7593 0.6901 0.039 Uiso calc R 1 . .
loop_
    _atom_site_aniso_label
    _atom_site_aniso_U_11
    _atom_site_aniso_U_22
    _atom_site_aniso_U_33
    _atom_site_aniso_U_12
    _atom_site_aniso_U_13
    _atom_site_aniso_U_23
    O1 0.0285(5) 0.0173(5) 0.0263(5) -0.0025(4) 0.0150(4) 0.0013(4)
    O2 0.0239(5) 0.0177(5) 0.0172(5) 0.0010(4) 0.0020(4) 0.0021(4)
    O3 0.0281(5) 0.0165(5) 0.0313(6) -0.0037(4) 0.0104(4) 0.0022(4)
    O4 0.0346(6) 0.0198(5) 0.0385(6) 0.0003(4) 0.0194(5) -0.0083(4)
    N1 0.0191(5) 0.0111(5) 0.0137(5) -0.0013(4) 0.0031(4) 0.0002(4)
    N2 0.0216(6) 0.0110(5) 0.0136(5) -0.0013(4) 0.0036(4) -0.0009(4)
    N3 0.0176(5) 0.0110(5) 0.0154(5) 0.0004(4) 0.0041(4) -0.0016(4)
    N4 0.0165(5) 0.0167(5) 0.0176(5) -0.0006(4) 0.0048(4) 0.0002(4)
    N5 0.0176(5) 0.0145(5) 0.0244(6) 0.0003(4) 0.0050(5) -0.0013(4)
    C1 0.0161(6) 0.0169(6) 0.0164(6) -0.0007(5) 0.0022(5) 0.0003(5)
    C2 0.0236(7) 0.0148(6) 0.0218(7) -0.0027(5) 0.0027(5) 0.0017(5)
    C3 0.0271(7) 0.0148(6) 0.0223(7) -0.0007(5) 0.0022(6) -0.0034(5)
    C4 0.0250(7) 0.0208(7) 0.0184(7) 0.0013(5) 0.0043(5) -0.0037(5)
    C5 0.0201(6) 0.0173(6) 0.0174(6) -0.0013(5) 0.0042(5) 0.0000(5)
    C6 0.0152(6) 0.0131(6) 0.0159(6) -0.0005(5) 0.0003(5) -0.0001(4)
    C7 0.0226(6) 0.0139(6) 0.0150(6) -0.0024(5) 0.0045(5) -0.0001(5)
    C8 0.0258(7) 0.0139(6) 0.0153(6) -0.0011(5) 0.0018(5) 0.0011(5)
    C9 0.0234(7) 0.0146(6) 0.0143(6) -0.0011(5) 0.0047(5) -0.0001(5)
    C10 0.0206(6) 0.0141(6) 0.0154(6) -0.0002(5) 0.0018(5) 0.0011(5)
    C11 0.0211(6) 0.0130(6) 0.0163(6) 0.0004(5) 0.0049(5) -0.0013(5)
    C12 0.0194(6) 0.0117(6) 0.0175(6) 0.0016(5) 0.0051(5) -0.0020(5)
    C13 0.0160(6) 0.0100(5) 0.0162(6) -0.0028(5) 0.0036(5) -0.0010(4)
    C14 0.0225(6) 0.0175(6) 0.0169(6) -0.0005(5) 0.0072(5) -0.0004(5)
    C15 0.0285(7) 0.0212(7) 0.0145(6) -0.0022(6) 0.0036(5) 0.0008(5)
    C16 0.0201(6) 0.0164(6) 0.0226(7) -0.0002(5) 0.0006(5) 0.0031(5)
    C17 0.0176(6) 0.0184(6) 0.0244(7) 0.0010(5) 0.0044(5) -0.0020(5)
    C18 0.0149(6) 0.0150(6) 0.0157(6) -0.0009(5) 0.0055(5) -0.0002(5)
    C19 0.0119(6) 0.0140(6) 0.0160(6) -0.0007(5) 0.0019(5) -0.0012(5)
    C20 0.0175(6) 0.0175(6) 0.0141(6) -0.0017(5) 0.0052(5) -0.0021(5)
    C21 0.0178(6) 0.0171(6) 0.0183(6) -0.0029(5) 0.0054(5) 0.0020(5)
    C22 0.0142(6) 0.0126(6) 0.0208(6) -0.0012(5) 0.0035(5) -0.0019(5)
    C23 0.0187(6) 0.0183(6) 0.0166(6) -0.0015(5) 0.0064(5) -0.0043(5)
    C24 0.0193(6) 0.0173(6) 0.0152(6) -0.0022(5) 0.0053(5) 0.0008(5)
    C25 0.0288(7) 0.0225(7) 0.0285(8) -0.0060(6) 0.0128(6) 0.0041(6)
_geom_special_details
;
All e.s.d.'s (except the e.s.d. in the dihedral angle between two l.s. planes)
are estimated using the full covariance matrix. The cell e.s.d.'s are taken
into account individually in the estimation of e.s.d.'s in distances, angles
and torsion angles; correlations between e.s.d.'s in cell parameters are only
used when they are defined by crystal symmetry. An approximate (isotropic)
treatment of cell e.s.d.'s is used for estimating e.s.d.'s involving l.s.
planes.
;
loop_
    _geom_bond_atom_site_label_1
    _geom_bond_atom_site_label_2
    _geom_bond_site_symmetry_2
    _geom_bond_distance
    _geom_bond_publ_flag
    O1 C1 . 1.3662(16) ?
    O1 C25 . 1.4223(16) ?
    O2 C18 . 1.2228(15) ?
    O3 N5 . 1.2268(15) ?
    O4 N5 . 1.2251(15) ?
    N1 C6 . 1.4240(16) ?
    N1 C7 . 1.4594(16) ?
    N1 C10 . 1.4747(16) ?
    N2 C9 . 1.4616(16) ?
    N2 C11 . 1.4641(16) ?
    N2 C8 . 1.4652(16) ?
    N3 C18 . 1.3758(16) ?
    N3 C13 . 1.4250(15) ?
    N3 C12 . 1.4705(15) ?
    N4 C13 . 1.3323(16) ?
    N4 C17 . 1.3426(17) ?
    N5 C22 . 1.4722(16) ?
    C1 C2 . 1.3882(18) ?
    C1 C6 . 1.4137(18) ?
    C2 C3 . 1.391(2) ?
    C2 H2 . 0.9500 ?
    C3 C4 . 1.372(2) ?
    C3 H3 . 0.9500 ?
    C4 C5 . 1.3987(19) ?
    C4 H4 . 0.9500 ?
    C5 C6 . 1.3866(19) ?
    C5 H5 . 0.9500 ?
    C7 C8 . 1.5164(18) ?
    C7 H7A . 0.9900 ?
    C7 H7B . 0.9900 ?
    C8 H8A . 0.9900 ?
    C8 H8B . 0.9900 ?
    C9 C10 . 1.5145(18) ?
    C9 H9A . 0.9900 ?
    C9 H9B . 0.9900 ?
    C10 H10A . 0.9900 ?
    C10 H10B . 0.9900 ?
    C11 C12 . 1.5196(18) ?
    C11 H11A . 0.9900 ?
    C11 H11B . 0.9900 ?
    C12 H12A . 0.9900 ?
    C12 H12B . 0.9900 ?
    C13 C14 . 1.3879(18) ?
    C14 C15 . 1.3867(19) ?
    C14 H14 . 0.9500 ?
    C15 C16 . 1.383(2) ?
    C15 H15 . 0.9500 ?
    C16 C17 . 1.383(2) ?
    C16 H16 . 0.9500 ?
    C17 H17 . 0.9500 ?
    C18 C19 . 1.4997(17) ?
    C19 C24 . 1.3901(18) ?
    C19 C20 . 1.3931(18) ?
    C20 C21 . 1.3870(18) ?
    C20 H20 . 0.9500 ?
    C21 C22 . 1.3801(19) ?
    C21 H21 . 0.9500 ?
    C22 C23 . 1.3828(18) ?
    C23 C24 . 1.3856(18) ?
    C23 H23 . 0.9500 ?
    C24 H24 . 0.9500 ?
    C25 H25A . 0.9800 ?
    C25 H25B . 0.9800 ?
    C25 H25C . 0.9800 ?
loop_
    _geom_angle_atom_site_label_1
    _geom_angle_atom_site_label_2
    _geom_angle_atom_site_label_3
    _geom_angle_site_symmetry_1
    _geom_angle_site_symmetry_3
    _geom_angle
    _geom_angle_publ_flag
    C1 O1 C25 . . 117.24(11) ?
    C6 N1 C7 . . 114.85(10) ?
    C6 N1 C10 . . 113.30(10) ?
    C7 N1 C10 . . 110.45(10) ?
    C9 N2 C11 . . 112.05(10) ?
    C9 N2 C8 . . 107.99(10) ?
    C11 N2 C8 . . 111.31(10) ?
    C18 N3 C13 . . 121.49(10) ?
    C18 N3 C12 . . 117.89(10) ?
    C13 N3 C12 . . 117.95(10) ?
    C13 N4 C17 . . 117.12(11) ?
    O4 N5 O3 . . 123.85(11) ?
    O4 N5 C22 . . 117.94(11) ?
    O3 N5 C22 . . 118.20(11) ?
    O1 C1 C2 . . 123.77(12) ?
    O1 C1 C6 . . 115.92(11) ?
    C2 C1 C6 . . 120.30(12) ?
    C1 C2 C3 . . 120.27(13) ?
    C1 C2 H2 . . 119.9 ?
    C3 C2 H2 . . 119.9 ?
    C4 C3 C2 . . 120.24(13) ?
    C4 C3 H3 . . 119.9 ?
    C2 C3 H3 . . 119.9 ?
    C3 C4 C5 . . 119.68(13) ?
    C3 C4 H4 . . 120.2 ?
    C5 C4 H4 . . 120.2 ?
    C6 C5 C4 . . 121.48(13) ?
    C6 C5 H5 . . 119.3 ?
    C4 C5 H5 . . 119.3 ?
    C5 C6 C1 . . 118.02(12) ?
    C5 C6 N1 . . 123.12(11) ?
    C1 C6 N1 . . 118.83(11) ?
    N1 C7 C8 . . 110.29(11) ?
    N1 C7 H7A . . 109.6 ?
    C8 C7 H7A . . 109.6 ?
    N1 C7 H7B . . 109.6 ?
    C8 C7 H7B . . 109.6 ?
    H7A C7 H7B . . 108.1 ?
    N2 C8 C7 . . 110.57(10) ?
    N2 C8 H8A . . 109.5 ?
    C7 C8 H8A . . 109.5 ?
    N2 C8 H8B . . 109.5 ?
    C7 C8 H8B . . 109.5 ?
    H8A C8 H8B . . 108.1 ?
    N2 C9 C10 . . 109.93(10) ?
    N2 C9 H9A . . 109.7 ?
    C10 C9 H9A . . 109.7 ?
    N2 C9 H9B . . 109.7 ?
    C10 C9 H9B . . 109.7 ?
    H9A C9 H9B . . 108.2 ?
    N1 C10 C9 . . 110.41(10) ?
    N1 C10 H10A . . 109.6 ?
    C9 C10 H10A . . 109.6 ?
    N1 C10 H10B . . 109.6 ?
    C9 C10 H10B . . 109.6 ?
    H10A C10 H10B . . 108.1 ?
    N2 C11 C12 . . 110.12(10) ?
    N2 C11 H11A . . 109.6 ?
    C12 C11 H11A . . 109.6 ?
    N2 C11 H11B . . 109.6 ?
    C12 C11 H11B . . 109.6 ?
    H11A C11 H11B . . 108.2 ?
    N3 C12 C11 . . 112.36(10) ?
    N3 C12 H12A . . 109.1 ?
    C11 C12 H12A . . 109.1 ?
    N3 C12 H12B . . 109.1 ?
    C11 C12 H12B . . 109.1 ?
    H12A C12 H12B . . 107.9 ?
    N4 C13 C14 . . 123.74(12) ?
    N4 C13 N3 . . 115.94(11) ?
    C14 C13 N3 . . 120.30(11) ?
    C15 C14 C13 . . 118.00(12) ?
    C15 C14 H14 . . 121.0 ?
    C13 C14 H14 . . 121.0 ?
    C16 C15 C14 . . 119.28(13) ?
    C16 C15 H15 . . 120.4 ?
    C14 C15 H15 . . 120.4 ?
    C17 C16 C15 . . 118.25(12) ?
    C17 C16 H16 . . 120.9 ?
    C15 C16 H16 . . 120.9 ?
    N4 C17 C16 . . 123.57(13) ?
    N4 C17 H17 . . 118.2 ?
    C16 C17 H17 . . 118.2 ?
    O2 C18 N3 . . 121.88(11) ?
    O2 C18 C19 . . 120.02(11) ?
    N3 C18 C19 . . 117.80(11) ?
    C24 C19 C20 . . 119.87(12) ?
    C24 C19 C18 . . 119.19(11) ?
    C20 C19 C18 . . 120.66(11) ?
    C21 C20 C19 . . 120.34(12) ?
    C21 C20 H20 . . 119.8 ?
    C19 C20 H20 . . 119.8 ?
    C22 C21 C20 . . 118.25(12) ?
    C22 C21 H21 . . 120.9 ?
    C20 C21 H21 . . 120.9 ?
    C21 C22 C23 . . 122.82(12) ?
    C21 C22 N5 . . 118.09(11) ?
    C23 C22 N5 . . 119.08(11) ?
    C22 C23 C24 . . 118.18(12) ?
    C22 C23 H23 . . 120.9 ?
    C24 C23 H23 . . 120.9 ?
    C23 C24 C19 . . 120.48(12) ?
    C23 C24 H24 . . 119.8 ?
    C19 C24 H24 . . 119.8 ?
    O1 C25 H25A . . 109.5 ?
    O1 C25 H25B . . 109.5 ?
    H25A C25 H25B . . 109.5 ?
    O1 C25 H25C . . 109.5 ?
    H25A C25 H25C . . 109.5 ?
    H25B C25 H25C . . 109.5 ?
loop_
    _geom_torsion_atom_site_label_1
    _geom_torsion_atom_site_label_2
    _geom_torsion_atom_site_label_3
    _geom_torsion_atom_site_label_4
    _geom_torsion_site_symmetry_1
    _geom_torsion_site_symmetry_2
    _geom_torsion_site_symmetry_3
    _geom_torsion_site_symmetry_4
    _geom_torsion
    _geom_torsion_publ_flag
    C25 O1 C1 C2 . . . . -3.46(18) ?
    C25 O1 C1 C6 . . . . 177.71(11) ?
    O1 C1 C2 C3 . . . . -178.09(12) ?
    C6 C1 C2 C3 . . . . 0.69(19) ?
    C1 C2 C3 C4 . . . . -0.2(2) ?
    C2 C3 C4 C5 . . . . -0.3(2) ?
    C3 C4 C5 C6 . . . . 0.2(2) ?
    C4 C5 C6 C1 . . . . 0.29(19) ?
    C4 C5 C6 N1 . . . . 178.53(12) ?
    O1 C1 C6 C5 . . . . 178.13(11) ?
    C2 C1 C6 C5 . . . . -0.74(18) ?
    O1 C1 C6 N1 . . . . -0.19(16) ?
    C2 C1 C6 N1 . . . . -179.06(11) ?
    C7 N1 C6 C5 . . . . -15.52(17) ?
    C10 N1 C6 C5 . . . . 112.69(14) ?
    C7 N1 C6 C1 . . . . 162.70(11) ?
    C10 N1 C6 C1 . . . . -69.08(15) ?
    C6 N1 C7 C8 . . . . -174.73(10) ?
    C10 N1 C7 C8 . . . . 55.64(13) ?
    C9 N2 C8 C7 . . . . 61.10(14) ?
    C11 N2 C8 C7 . . . . -175.50(11) ?
    N1 C7 C8 N2 . . . . -58.92(14) ?
    C11 N2 C9 C10 . . . . 175.83(10) ?
    C8 N2 C9 C10 . . . . -61.23(13) ?
    C6 N1 C10 C9 . . . . 173.32(11) ?
    C7 N1 C10 C9 . . . . -56.22(14) ?
    N2 C9 C10 N1 . . . . 59.47(14) ?
    C9 N2 C11 C12 . . . . -153.57(10) ?
    C8 N2 C11 C12 . . . . 85.39(13) ?
    C18 N3 C12 C11 . . . . -81.95(14) ?
    C13 N3 C12 C11 . . . . 79.80(14) ?
    N2 C11 C12 N3 . . . . -171.93(10) ?
    C17 N4 C13 C14 . . . . 2.34(18) ?
    C17 N4 C13 N3 . . . . -179.26(11) ?
    C18 N3 C13 N4 . . . . 38.82(16) ?
    C12 N3 C13 N4 . . . . -122.24(12) ?
    C18 N3 C13 C14 . . . . -142.72(12) ?
    C12 N3 C13 C14 . . . . 56.22(16) ?
    N4 C13 C14 C15 . . . . -1.27(19) ?
    N3 C13 C14 C15 . . . . -179.60(11) ?
    C13 C14 C15 C16 . . . . -0.83(19) ?
    C14 C15 C16 C17 . . . . 1.7(2) ?
    C13 N4 C17 C16 . . . . -1.38(19) ?
    C15 C16 C17 N4 . . . . -0.6(2) ?
    C13 N3 C18 O2 . . . . -155.72(12) ?
    C12 N3 C18 O2 . . . . 5.36(18) ?
    C13 N3 C18 C19 . . . . 30.55(17) ?
    C12 N3 C18 C19 . . . . -168.37(10) ?
    O2 C18 C19 C24 . . . . 43.64(17) ?
    N3 C18 C19 C24 . . . . -142.51(12) ?
    O2 C18 C19 C20 . . . . -130.21(13) ?
    N3 C18 C19 C20 . . . . 43.64(17) ?
    C24 C19 C20 C21 . . . . -0.53(19) ?
    C18 C19 C20 C21 . . . . 173.28(11) ?
    C19 C20 C21 C22 . . . . 2.09(19) ?
    C20 C21 C22 C23 . . . . -1.46(19) ?
    C20 C21 C22 N5 . . . . 177.83(11) ?
    O4 N5 C22 C21 . . . . -162.31(12) ?
    O3 N5 C22 C21 . . . . 17.24(17) ?
    O4 N5 C22 C23 . . . . 17.01(17) ?
    O3 N5 C22 C23 . . . . -163.44(12) ?
    C21 C22 C23 C24 . . . . -0.75(19) ?
    N5 C22 C23 C24 . . . . 179.97(11) ?
    C22 C23 C24 C19 . . . . 2.35(19) ?
    C20 C19 C24 C23 . . . . -1.74(19) ?
    C18 C19 C24 C23 . . . . -175.64(11) ?
loop_
    _geom_hbond_atom_site_label_D
    _geom_hbond_atom_site_label_H
    _geom_hbond_atom_site_label_A
    _geom_hbond_site_symmetry_A
    _geom_hbond_distance_DH
    _geom_hbond_distance_HA
    _geom_hbond_distance_DA
    _geom_hbond_angle_DHA
    _geom_hbond_publ_flag
    C10 H10A O1 . 0.99 2.35 2.9536(18) 119 yes
data_global
_journal_date_recd_electronic     2010-09-10
_journal_date_accepted     2010-09-23
_journal_name_full     'Acta Crystallographica, Section E'
_journal_year     2010
_journal_volume     66
_journal_issue     10
_journal_page_first     o2697
_journal_page_last     o2697
_journal_paper_category     QO
_journal_coeditor_code     FK2025
_publ_contact_author_name     'Chunxiong Lu*'
_publ_contact_author_address
;
Key Laboratory of Nuclear Medicine,Ministry of Health,Jiangsu Key Laboratory of
Molecular Nuclear Medicine, Jiangsu Institute of Nuclear Medicine,Wuxi 214063
People's Republic of China
;
_publ_contact_author_email     luchunxiong@yahoo.com.cn
_publ_contact_author_fax     '086 0510 85513113'
_publ_contact_author_phone     '086 0510 85514482 3523'
_publ_section_title
;\
<i>N</i>-{2-[4-(2-Methoxyphenyl)piperazin-1-yl]ethyl}-4-nitro-<i>N</i>-(2-\
pyridyl)benzamide
;
loop_
    _publ_author_name
    _publ_author_footnote
    _publ_author_address
    'Lu, Chunxiong' .
;
Key Laboratory of Nuclear Medicine
Ministry of Health, Jiangsu Key Laboratory of Molecular Nuclear Medicine
Jiangsu Institute of Nuclear Medicine
Wuxi 214063
People's Republic of China
;
    'Jiang, Quanfu' .
;
Key Laboratory of Nuclear Medicine
Ministry of Health, Jiangsu Key Laboratory of Molecular Nuclear Medicine
Jiangsu Institute of Nuclear Medicine
Wuxi 214063
People's Republic of China
;
