# Supplementary material for: N-{2-[4-(2-Meth­oxy­phen­yl)piperazin-1-yl]eth­yl}-4-nitro-N-(2-pyrid­yl)benzamide
Source: Acta Crystallogr Sect E Struct Rep Online. 2010 Sep 30;66(Pt 10):o2697. doi: 10.1107/S1600536810038080 (PMC2983282; doi:10.1107/S1600536810038080)
Supplement: Supplementary file 2 [file e-66-o2697-Isup2.hkl]

# 
# h,k,l, Fc-squared, Fo-squared, sigma(Fo-squared) and status flag 
# 
data_I
_shelx_title ' Y2835 in P2(1)/n' 
_shelx_refln_list_code          4 
_shelx_F_calc_maximum      252.17 
_exptl_crystal_F_000       976.00 
_reflns_d_resolution_high  0.7702 
 
loop_ 
 _symmetry_equiv_pos_as_xyz 
 'x, y, z' 
 '-x+1/2, y+1/2, -z+1/2' 
 '-x, -y, -z' 
 'x-1/2, -y-1/2, z-1/2' 
 
_cell_length_a    11.4796 
_cell_length_b    15.5124 
_cell_length_c    13.2347 
_cell_angle_alpha  90.000 
_cell_angle_beta  108.505 
_cell_angle_gamma  90.000 
 
_shelx_F_squared_multiplier     1.000 
 
loop_ 
 _refln_index_h 
 _refln_index_k 
 _refln_index_l 
 _refln_F_squared_calc 
 _refln_F_squared_meas 
 _refln_F_squared_sigma 
 _refln_observed_status 
   2   0   0    11677.17    11329.07     52.16 o 
   4   0   0     1293.73     1162.72     15.86 o 
   6   0   0     6537.47     7043.40     73.72 o 
   8   0   0      136.70      139.93     10.12 o 
  10   0   0        7.83        2.62      4.14 o 
  12   0   0        1.45       11.72      5.60 o 
  14   0   0      226.60      221.28     12.30 o 
   2   1   0     1783.71     1745.29      8.09 o 
   3   1   0    39754.71    40924.35    107.83 o 
   4   1   0     7131.40     7392.43     21.41 o 
   5   1   0      173.68      177.13      3.96 o 
   6   1   0      185.70      184.10      6.34 o 
   7   1   0        0.10        4.26      2.33 o 
   8   1   0      277.59      263.42      9.45 o 
   9   1   0       13.33       15.99      3.64 o 
  10   1   0       77.09       81.99      6.27 o 
  11   1   0     1196.71     1219.60     28.06 o 
  12   1   0       85.29       86.11      6.73 o 
  13   1   0      259.69      269.19     10.73 o 
  14   1   0        2.58       10.34      5.21 o 
   1   2   0      396.08      367.16      4.59 o 
   2   2   0     1514.58     1404.77      7.58 o 
   3   2   0     1863.47     1939.51      7.85 o 
   4   2   0       30.17       28.98      2.15 o 
   5   2   0      508.68      454.08      5.62 o 
   6   2   0     1139.71     1257.02     17.90 o 
   7   2   0     1219.45     1274.13     19.04 o 
   8   2   0       12.16       12.01      4.81 o 
   9   2   0      215.48      209.46      8.56 o 
  10   2   0        5.38        6.63      3.40 o 
  11   2   0        6.38        9.04      3.68 o 
  12   2   0      100.32       69.20     13.04 o 
  13   2   0       18.28       24.70      4.98 o 
  14   2   0        3.04       10.30      5.04 o 
   1   3   0     2862.81     2902.94     12.95 o 
   2   3   0     3749.52     3708.99     11.69 o 
   3   3   0     3654.35     3464.82     17.78 o 
   4   3   0      314.50      308.65      4.38 o 
   5   3   0       55.61       49.38      2.86 o 
   6   3   0      139.88      130.44      4.29 o 
   7   3   0      189.01      190.38      6.87 o 
   8   3   0       31.26       44.08      5.24 o 
   9   3   0      487.16      499.81     15.17 o 
  10   3   0      160.52      170.54      7.48 o 
  11   3   0        6.92        9.99      3.85 o 
  12   3   0        0.01        4.03      3.22 o 
  13   3   0       23.34       20.22      4.68 o 
   0   4   0     1590.59     1490.26     12.34 o 
   1   4   0     4711.52     4926.64     14.08 o 
   2   4   0      656.14      565.03      6.62 o 
   3   4   0      255.71      263.98      4.13 o 
   4   4   0      613.85      594.27      6.63 o 
   5   4   0      385.90      402.33      8.86 o 
   6   4   0      110.76      106.80      4.72 o 
   7   4   0       15.01       16.78      2.95 o 
   8   4   0      724.87      736.39     15.58 o 
   9   4   0      511.70      523.11     12.72 o 
  10   4   0        7.06        9.72      4.36 o 
  11   4   0      140.10      154.04     14.38 o 
  12   4   0       17.29       20.25      3.80 o 
  13   4   0      100.58       84.97     13.57 o 
   1   5   0     1272.44     1148.86      8.47 o 
   2   5   0     3622.92     3618.53     17.67 o 
   3   5   0        1.75        9.98      1.54 o 
   4   5   0      103.76      123.05      3.69 o 
   5   5   0       85.27       67.30      3.04 o 
   6   5   0       92.18       90.35      4.17 o 
   7   5   0       68.94       61.61      3.38 o 
   8   5   0      315.70      310.49      9.09 o 
   9   5   0      125.23      112.65      8.42 o 
  10   5   0        4.52        9.56      4.43 o 
  11   5   0        0.24        2.62      3.67 o 
  12   5   0       14.16        9.36      4.33 o 
  13   5   0      241.16      228.60     17.90 o 
   0   6   0     2175.98     2241.17     19.35 o 
   1   6   0      258.17      257.69      4.49 o 
   2   6   0     5560.17     5818.10     52.11 o 
   3   6   0      363.27      361.03      8.20 o 
   4   6   0      355.08      344.29      9.57 o 
   5   6   0        9.13        9.47      1.97 o 
   6   6   0       41.03       38.15      2.84 o 
   7   6   0        2.98        8.81      2.70 o 
   8   6   0       19.01       18.75      2.88 o 
   9   6   0      441.09      459.04     12.88 o 
  10   6   0      133.65      125.15      7.10 o 
  11   6   0       24.63       31.09      6.31 o 
  12   6   0       38.57       34.72      8.57 o 
  13   6   0      105.07      104.07     10.91 o 
   1   7   0      963.33     1023.99      9.96 o 
   2   7   0     3980.31     4138.92     31.98 o 
   3   7   0     7960.26     8466.93     76.14 o 
   4   7   0      855.38      895.22     10.85 o 
   5   7   0     1343.51     1269.94     24.46 o 
   6   7   0        3.32        6.72      2.02 o 
   7   7   0      565.37      583.03     12.93 o 
   8   7   0       23.67       32.57      5.51 o 
   9   7   0      111.90      113.47      5.90 o 
  10   7   0      174.41      158.22      9.70 o 
  11   7   0       31.86       35.12      7.37 o 
  12   7   0        7.57       11.78      6.08 o 
  13   7   0       15.36       18.60      6.64 o 
   0   8   0     1076.88     1242.64     17.04 o 
   1   8   0     4981.27     5554.73     50.93 o 
   2   8   0        9.44       14.47      2.16 o 
   3   8   0     1266.58     1284.34     18.82 o 
   4   8   0       67.55       74.25      4.23 o 
   5   8   0     2093.49     2116.88     25.27 o 
   6   8   0      253.83      247.96      7.28 o 
   7   8   0       22.78       27.59      2.67 o 
   8   8   0      419.61      397.93     17.59 o 
   9   8   0       24.95       19.83      6.03 o 
  10   8   0        1.68       13.43      9.31 o 
  11   8   0       19.61       20.58      6.21 o 
  12   8   0      180.51      202.26     11.81 o 
   1   9   0        0.07        2.10      2.12 o 
   2   9   0      242.04      258.37      6.26 o 
   3   9   0      235.71      239.78      7.62 o 
   4   9   0        0.37        2.55      3.24 o 
   5   9   0      320.57      327.19     10.74 o 
   6   9   0       28.68       26.98      2.69 o 
   7   9   0      512.00      493.96     12.32 o 
   8   9   0      362.04      338.02     20.20 o 
   9   9   0      162.34      166.41     10.61 o 
  10   9   0       80.29       62.13      8.57 o 
  11   9   0       22.86       18.85     17.96 o 
  12   9   0       81.16       91.58      9.32 o 
   0  10   0       30.84       30.49      5.93 o 
   1  10   0      145.10      167.84      6.50 o 
   2  10   0       99.12      114.00      4.39 o 
   3  10   0      500.95      472.21      9.53 o 
   4  10   0        3.69        9.11      4.63 o 
   5  10   0       72.95       78.56      5.72 o 
   6  10   0      293.05      301.71      9.28 o 
   7  10   0      184.91      174.53      7.28 o 
   8  10   0        4.60        8.50      6.09 o 
   9  10   0       95.27      102.67      8.84 o 
  10  10   0      108.46      106.62      9.34 o 
  11  10   0      509.99      502.52     21.91 o 
  12  10   0      359.89      333.27     17.39 o 
   1  11   0      453.51      451.26      9.54 o 
   2  11   0       60.79       56.95      5.77 o 
   3  11   0     1636.12     1634.49     24.43 o 
   4  11   0      473.45      458.88     15.19 o 
   5  11   0     4366.57     4418.08     53.25 o 
   6  11   0      341.79      356.16     11.17 o 
   7  11   0      588.88      589.82     15.89 o 
   8  11   0      145.31      139.63     15.61 o 
   9  11   0      653.30      643.04     25.49 o 
  10  11   0        7.17       17.08      6.14 o 
  11  11   0      120.33      138.43     14.28 o 
   0  12   0     1358.91     1350.93     28.59 o 
   1  12   0       56.03       48.40      6.03 o 
   2  12   0      503.65      484.30     11.33 o 
   3  12   0       21.94       18.11      4.97 o 
   4  12   0      111.43      117.31      7.45 o 
   5  12   0       79.46       74.68      6.32 o 
   6  12   0      568.31      550.74     15.32 o 
   7  12   0      142.62      146.59     10.82 o 
   8  12   0        1.11        9.38      6.56 o 
   9  12   0      353.88      364.54     14.71 o 
  10  12   0      135.35      156.26     11.16 o 
  11  12   0       20.85       43.01      9.11 o 
   1  13   0       43.92       45.59      6.46 o 
   2  13   0      102.40       94.35      6.07 o 
   3  13   0       38.05       39.05      5.43 o 
   4  13   0      454.50      432.06     13.80 o 
   5  13   0      130.80      121.90      9.06 o 
   6  13   0     1068.19     1063.22     27.01 o 
   7  13   0       39.96       56.08     14.14 o 
   8  13   0       48.91       49.65      9.05 o 
   9  13   0        6.64       19.57      6.62 o 
  10  13   0      306.81      332.08     17.84 o 
   0  14   0      457.45      420.12     16.86 o 
   1  14   0        0.70        6.48      3.85 o 
   2  14   0       19.22       29.91      4.55 o 
   3  14   0      427.75      424.13     11.22 o 
   4  14   0       21.41       20.70      6.22 o 
   5  14   0      237.65      214.21     12.82 o 
   6  14   0       83.97       98.65     10.58 o 
   7  14   0      205.26      207.28     15.74 o 
   8  14   0      118.38      136.21     17.67 o 
   9  14   0       76.06       99.43     17.86 o 
  10  14   0       72.36       64.28     11.22 o 
   1  15   0      116.38      105.32      6.24 o 
   2  15   0      437.16      392.79      9.34 o 
   3  15   0      131.95      128.03     13.45 o 
   4  15   0       50.43       46.32      7.16 o 
   5  15   0      563.38      526.25     19.63 o 
   6  15   0      121.48      107.94     11.37 o 
   7  15   0       15.85       18.50      6.61 o 
   8  15   0        3.16        7.76      4.50 o 
   9  15   0       33.37       35.97      9.37 o 
   0  16   0       14.19        9.35      5.50 o 
   1  16   0      133.32      133.34      7.02 o 
   2  16   0      334.55      302.34     13.05 o 
   3  16   0       83.18       77.68      6.31 o 
   4  16   0        1.27        6.88      4.54 o 
   5  16   0       33.31       35.68      7.48 o 
   6  16   0      163.87      173.77     14.22 o 
   7  16   0       47.04       49.33      9.53 o 
   8  16   0      145.73      130.41     11.97 o 
   1  17   0        9.18        9.48      4.24 o 
   2  17   0       74.35       83.85      6.52 o 
   3  17   0      315.61      299.44     14.78 o 
   4  17   0      262.74      258.31     19.61 o 
   5  17   0      213.36      192.90     13.83 o 
   6  17   0       16.54       38.22      9.99 o 
   7  17   0       30.77       19.67      6.76 o 
   0  18   0       16.66       22.78      6.21 o 
   1  18   0        0.00        8.30      4.46 o 
   2  18   0      239.34      286.30     12.14 o 
   3  18   0       14.27       12.90      6.58 o 
   4  18   0      735.37      819.73     25.98 o 
   5  18   0       87.00      121.37     11.80 o 
   6  18   0        0.77        9.16      5.46 o 
   1  19   0      366.44      428.44     28.44 o 
   2  19   0       38.59       50.79      8.91 o 
   3  19   0       21.09       28.06      7.48 o 
   4  19   0      143.06      154.93     13.77 o 
   0  20   0      226.13      226.48     19.72 o 
   1  20   0      126.56      132.50     10.69 o 
 -13   0   1      395.01      391.05     57.64 o 
 -11   0   1      176.97      185.27     13.42 o 
  -9   0   1     1053.99     1136.86     25.11 o 
  -7   0   1       72.09       68.95      6.20 o 
  -5   0   1      812.25      879.67     19.25 o 
  -3   0   1    29398.98    29630.45    125.91 o 
   3   0   1    63587.36    61720.17    322.29 o 
   5   0   1      505.71      429.61      8.48 o 
   7   0   1       71.81       76.92      8.38 o 
   9   0   1      761.24      764.27     28.58 o 
  11   0   1       38.59       49.48      8.25 o 
  13   0   1        1.23       13.76      9.43 o 
 -14   1   1        0.00        5.88      5.27 o 
 -13   1   1        1.46        4.91      3.58 o 
 -12   1   1        7.17        8.53      4.54 o 
 -11   1   1       33.74       39.63      5.38 o 
 -10   1   1      365.48      357.92     14.79 o 
  -9   1   1      211.78      227.69      8.39 o 
  -8   1   1      276.93      277.19     10.68 o 
  -7   1   1       55.65       49.15      3.98 o 
  -6   1   1     1901.63     1991.62     28.34 o 
  -5   1   1       89.35       78.68      2.71 o 
  -4   1   1      287.86      284.98      5.06 o 
  -3   1   1     5050.49     4833.13     83.05 o 
  -2   1   1     2553.33     2496.80      9.91 o 
   1   1   1     1930.63     1751.44     10.60 o 
   2   1   1      263.66      260.33      3.90 o 
   3   1   1       47.46       43.04      2.08 o 
   4   1   1     2218.35     2200.38     18.86 o 
   5   1   1     2788.52     2815.15     27.67 o 
   6   1   1      175.80      158.39     14.31 o 
   7   1   1      383.16      423.83     10.29 o 
   8   1   1        1.37        2.88      3.49 o 
   9   1   1       51.41       50.82      5.88 o 
  10   1   1        2.23       10.72      4.64 o 
  11   1   1      538.92      543.74     15.74 o 
  12   1   1      448.38      410.32     10.39 o 
  13   1   1        0.00        6.17      3.96 o 
 -14   2   1       53.13       77.35     14.34 o 
 -13   2   1      213.70      207.96     12.10 o 
 -12   2   1        3.01        2.57      6.21 o 
 -11   2   1       70.99       74.78      6.07 o 
 -10   2   1      247.98      254.70      9.72 o 
  -9   2   1       27.18       32.61      4.53 o 
  -8   2   1       60.23       69.04      4.70 o 
  -7   2   1      259.14      260.52      7.04 o 
  -6   2   1      332.58      359.69      7.74 o 
  -5   2   1        4.27       11.96      1.71 o 
  -4   2   1     1844.13     1716.09      9.19 o 
  -3   2   1     3016.37     2982.41     12.70 o 
  -2   2   1        4.93        8.67      2.13 o 
  -1   2   1       34.78       37.66      1.44 o 
   0   2   1     6602.75     6309.98     38.38 o 
   1   2   1      782.54      678.78      3.79 o 
   2   2   1     1327.90     1397.26      7.85 o 
   3   2   1     5273.27     5077.43     36.81 o 
   4   2   1      140.62      143.30      3.73 o 
   5   2   1     1646.25     1615.34     29.18 o 
   6   2   1       63.05       58.19      3.96 o 
   7   2   1      120.30      128.33      7.15 o 
   8   2   1     3332.60     3492.67     44.26 o 
   9   2   1      516.69      490.12     15.00 o 
  10   2   1        2.80        5.11      3.85 o 
  11   2   1      535.96      554.24     13.28 o 
  12   2   1      426.74      424.17     17.44 o 
  13   2   1       85.37       73.50      7.75 o 
 -14   3   1        2.07       12.43      5.71 o 
 -13   3   1      633.56      595.43     18.15 o 
 -12   3   1      313.62      319.29     11.28 o 
 -11   3   1      936.48      980.48     22.20 o 
 -10   3   1      775.92      816.37     20.78 o 
  -9   3   1       62.49       62.92      4.76 o 
  -8   3   1       30.97       29.87      3.52 o 
  -7   3   1      101.61       77.61      5.56 o 
  -6   3   1      484.57      506.88      8.80 o 
  -5   3   1       52.02       49.82      3.62 o 
  -4   3   1     2022.32     2089.99     16.77 o 
  -3   3   1      707.22      695.23      4.85 o 
  -2   3   1     8881.13     8922.97     40.40 o 
  -1   3   1    16578.76    16829.84     47.38 o 
   0   3   1      106.74      109.20      2.16 o 
   1   3   1     3402.04     3418.06     16.12 o 
   2   3   1     5025.25     4966.97     17.09 o 
   3   3   1      917.82      885.64      8.12 o 
   4   3   1       47.54       43.61      2.21 o 
   5   3   1       10.18       16.69      2.45 o 
   6   3   1      689.53      646.56      9.33 o 
   7   3   1       15.92       13.89      3.87 o 
   8   3   1     1082.08     1103.47     17.75 o 
   9   3   1       28.42       20.18      4.52 o 
  10   3   1      209.62      216.62      7.77 o 
  11   3   1      188.41      180.52      8.48 o 
  12   3   1       43.99       40.19      5.02 o 
  13   3   1      204.13      188.24     13.13 o 
 -14   4   1        1.64        7.16      5.06 o 
 -13   4   1       10.97       10.46      5.84 o 
 -12   4   1      353.21      359.06     16.36 o 
 -11   4   1       22.59       14.56      4.21 o 
 -10   4   1        2.26        7.08      4.32 o 
  -9   4   1     2088.44     2133.98     21.16 o 
  -8   4   1       46.63       44.30      3.59 o 
  -7   4   1      293.11      285.50      6.88 o 
  -6   4   1      258.24      282.78      7.75 o 
  -5   4   1       78.42       77.55      4.92 o 
  -4   4   1     2077.97     2018.14     14.52 o 
  -3   4   1      284.78      363.83      4.53 o 
  -2   4   1     5160.37     5208.54     15.83 o 
  -1   4   1     1590.71     1522.87     10.18 o 
   0   4   1      293.03      289.44      5.54 o 
   1   4   1     1987.12     2020.42      8.23 o 
   2   4   1     2730.82     2671.84     14.87 o 
   3   4   1      699.88      671.73      6.19 o 
   4   4   1       14.07        9.84      2.33 o 
   5   4   1      126.17      111.17      3.73 o 
   6   4   1        4.11        4.55      2.40 o 
   7   4   1      193.88      212.97      8.11 o 
   8   4   1      460.69      466.07     18.49 o 
   9   4   1      251.20      234.45      8.59 o 
  10   4   1        5.41        8.26      3.89 o 
  11   4   1       19.68       32.48      7.24 o 
  12   4   1      126.91      126.47     12.90 o 
  13   4   1       81.25       74.94      8.79 o 
 -13   5   1      339.93      338.53     17.77 o 
 -12   5   1      189.43      185.01     12.39 o 
 -11   5   1       30.71       29.69      4.34 o 
 -10   5   1      134.45      153.99     12.91 o 
  -9   5   1      565.24      526.51     12.08 o 
  -8   5   1       90.52       97.29      9.40 o 
  -7   5   1      530.50      530.54     16.86 o 
  -6   5   1      800.53      821.73     12.88 o 
  -5   5   1       52.24       50.82      2.61 o 
  -4   5   1      107.48       97.44      3.79 o 
  -3   5   1      117.19      110.02      2.62 o 
  -2   5   1     5013.66     4901.82     24.63 o 
  -1   5   1      589.33      591.35      5.95 o 
   0   5   1     6959.53     6786.22     18.52 o 
   1   5   1      825.06      796.99      5.33 o 
   2   5   1     2100.31     2027.71     10.21 o 
   3   5   1       83.33       72.14      2.38 o 
   4   5   1        2.04        4.13      2.19 o 
   5   5   1       28.97       46.04      3.10 o 
   6   5   1      509.49      554.99     14.24 o 
   7   5   1      143.66      126.33      4.59 o 
   8   5   1       11.69       14.21      4.11 o 
   9   5   1      133.76      130.90      8.25 o 
  10   5   1       26.11       26.82      4.53 o 
  11   5   1        0.04        5.44      3.27 o 
  12   5   1        3.51        2.35      4.20 o 
  13   5   1        2.94        8.14      5.57 o 
 -13   6   1       73.90       79.75     11.68 o 
 -12   6   1      108.43      109.84      8.36 o 
 -11   6   1        7.80        5.34      5.26 o 
 -10   6   1       99.79       95.54      8.21 o 
  -9   6   1      151.23      148.21     10.69 o 
  -8   6   1      178.50      169.49      4.77 o 
  -7   6   1      106.33       90.70      4.89 o 
  -6   6   1     1467.16     1492.46     22.63 o 
  -5   6   1     1110.36     1079.04     11.99 o 
  -4   6   1      108.62      110.70      2.85 o 
  -3   6   1        4.94        6.57      1.82 o 
  -2   6   1      217.80      205.07      4.47 o 
  -1   6   1      627.43      636.06      8.24 o 
   0   6   1      428.15      422.86      5.84 o 
   1   6   1       46.59       43.77      2.46 o 
   2   6   1      643.67      591.91      6.89 o 
   3   6   1      625.54      633.54     10.51 o 
   4   6   1        0.01        2.39      2.13 o 
   5   6   1      422.88      467.23      8.42 o 
   6   6   1        3.16        7.25      2.72 o 
   7   6   1        4.07        6.24      3.38 o 
   8   6   1      300.80      253.07      8.59 o 
   9   6   1        0.10       10.05      5.92 o 
  10   6   1       59.73       52.05      6.32 o 
  11   6   1      247.52      231.83     16.54 o 
  12   6   1        7.56       19.20      7.52 o 
  13   6   1       56.95       47.72      8.09 o 
 -13   7   1        1.84        5.97      6.91 o 
 -12   7   1        8.80       13.92      7.30 o 
 -11   7   1      468.84      468.60     17.68 o 
 -10   7   1      241.14      235.21     14.16 o 
  -9   7   1      164.40      178.37      8.90 o 
  -8   7   1       95.77       84.11      7.32 o 
  -7   7   1      397.00      379.18      8.82 o 
  -6   7   1      227.31      200.69      7.98 o 
  -5   7   1      293.60      286.05      9.82 o 
  -4   7   1      191.71      202.74      5.19 o 
  -3   7   1        0.31        4.01      1.94 o 
  -2   7   1       79.20       66.16      3.98 o 
  -1   7   1    10603.02    11560.86     84.88 o 
   0   7   1    10557.44    11289.75     75.60 o 
   1   7   1      116.36      142.77      3.97 o 
   2   7   1       50.82       54.13      4.66 o 
   3   7   1       60.52       51.71      3.37 o 
   4   7   1     2447.17     2514.29     33.96 o 
   5   7   1        2.41        6.42      2.18 o 
   6   7   1      478.84      466.50     14.77 o 
   7   7   1       95.84       85.45      4.13 o 
   8   7   1       22.04       17.51      4.41 o 
   9   7   1      144.52      159.89      9.64 o 
  10   7   1      290.65      304.35     11.71 o 
  11   7   1        0.85       -4.51      5.33 o 
  12   7   1       91.31       87.08     11.97 o 
 -13   8   1      202.67      215.46     36.45 o 
 -12   8   1      159.74      152.24     14.56 o 
 -11   8   1        4.86        6.10      6.25 o 
 -10   8   1      133.03      131.06     10.19 o 
  -9   8   1       82.83       96.21      8.42 o 
  -8   8   1      526.92      511.82     12.41 o 
  -7   8   1      153.92      147.80      3.65 o 
  -6   8   1      123.59      115.29      3.59 o 
  -5   8   1      521.33      532.66      6.72 o 
  -4   8   1      503.71      552.79     10.78 o 
  -3   8   1     4397.77     4641.76     47.98 o 
  -2   8   1      126.88      146.96      4.55 o 
  -1   8   1      168.31      164.02      5.89 o 
   0   8   1      327.76      319.61      8.63 o 
   1   8   1       87.17       78.35      4.20 o 
   2   8   1     2692.28     2821.89     35.21 o 
   3   8   1     1647.39     1694.24     20.91 o 
   4   8   1     1504.92     1541.54     26.15 o 
   5   8   1        1.84        4.69      2.37 o 
   6   8   1     1352.54     1288.22     27.51 o 
   7   8   1      394.08      389.49     11.84 o 
   8   8   1       51.13       64.12      5.92 o 
   9   8   1       19.52       19.04      4.45 o 
  10   8   1      745.38      727.73     30.58 o 
  11   8   1       50.65       47.78      8.80 o 
  12   8   1      108.40      134.68     10.26 o 
 -12   9   1        4.68        8.85      6.58 o 
 -11   9   1      145.65      160.70     13.77 o 
 -10   9   1      556.23      574.11     20.02 o 
  -9   9   1       22.67       30.43      6.29 o 
  -8   9   1     1169.00     1163.49     22.95 o 
  -7   9   1     1464.01     1485.28     15.37 o 
  -6   9   1       69.49       62.82      8.03 o 
  -5   9   1      168.20      171.73      8.40 o 
  -4   9   1      516.43      509.51      9.33 o 
  -3   9   1      700.70      704.31     11.11 o 
  -2   9   1      465.62      439.39      9.05 o 
  -1   9   1      173.68      145.14      4.94 o 
   0   9   1       70.72       80.96      3.68 o 
   1   9   1     1217.91     1149.66     16.87 o 
   2   9   1       97.09       85.38      4.47 o 
   3   9   1       80.20      100.09      6.98 o 
   4   9   1        3.83       10.43      4.74 o 
   5   9   1     2218.75     2248.17     32.24 o 
   6   9   1      728.98      716.34     10.75 o 
   7   9   1      107.86       97.26      6.04 o 
   8   9   1      758.80      815.86     14.89 o 
   9   9   1       36.31       39.12      7.50 o 
  10   9   1        8.60       16.38     10.63 o 
  11   9   1       11.46       14.76     11.16 o 
  12   9   1       26.18       16.53      9.43 o 
 -12  10   1        0.55        7.15      7.07 o 
 -11  10   1       87.05       82.92     11.34 o 
 -10  10   1       38.35       37.27      9.68 o 
  -9  10   1      388.91      395.12     13.64 o 
  -8  10   1      537.37      528.95     14.34 o 
  -7  10   1     1737.09     1762.30     37.33 o 
  -6  10   1      304.82      319.79      9.19 o 
  -5  10   1       65.62       62.53      4.45 o 
  -4  10   1      784.77      806.68     17.21 o 
  -3  10   1      141.29      140.89      8.17 o 
  -2  10   1      282.56      298.79      8.58 o 
  -1  10   1       59.25       51.96      3.56 o 
   0  10   1        1.37        7.23      2.74 o 
   1  10   1        0.23        2.68      3.35 o 
   2  10   1      367.96      406.02     12.76 o 
   3  10   1       91.92       98.74      5.41 o 
   4  10   1       20.22       17.25      3.62 o 
   5  10   1      656.49      656.72     10.90 o 
   6  10   1       37.49       32.71      5.29 o 
   7  10   1        2.48        5.40      2.98 o 
   8  10   1      166.30      152.64      9.32 o 
   9  10   1       11.94       17.32      7.02 o 
  10  10   1       18.56       22.70      6.96 o 
  11  10   1      286.46      303.34     15.43 o 
 -12  11   1      588.98      668.37     32.52 o 
 -11  11   1       28.80       26.14      5.71 o 
 -10  11   1      376.38      445.92     14.92 o 
  -9  11   1      439.92      432.63     19.68 o 
  -8  11   1      423.07      426.55     15.07 o 
  -7  11   1       36.65       32.02      7.86 o 
  -6  11   1       31.67       33.63      3.61 o 
  -5  11   1        6.53       10.46      3.85 o 
  -4  11   1     3318.21     3404.76     34.14 o 
  -3  11   1     2000.06     1989.60     31.01 o 
  -2  11   1        3.23        7.14      2.70 o 
  -1  11   1       71.16       64.67      5.69 o 
   0  11   1      893.78      874.88     22.33 o 
   1  11   1      330.35      284.04      9.82 o 
   2  11   1       32.47       34.39      6.26 o 
   3  11   1      301.14      276.38      9.32 o 
   4  11   1        0.60        9.19      5.41 o 
   5  11   1        2.21       12.65      5.17 o 
   6  11   1        3.59        8.20      3.73 o 
   7  11   1      260.88      270.31     11.65 o 
   8  11   1      409.41      393.29     15.04 o 
   9  11   1      772.40      789.77     20.63 o 
  10  11   1      369.40      342.43     13.11 o 
  11  11   1        0.25        8.14      7.40 o 
 -11  12   1        8.19        7.87      6.27 o 
 -10  12   1       51.85       47.34      8.70 o 
  -9  12   1      145.52      150.30     17.04 o 
  -8  12   1       49.63       48.54      8.53 o 
  -7  12   1      308.22      293.31     12.38 o 
  -6  12   1       23.68       23.40      4.85 o 
  -5  12   1      721.20      717.80     17.30 o 
  -4  12   1      314.96      320.11     14.65 o 
  -3  12   1       26.30       27.96      3.54 o 
  -2  12   1      160.60      164.35      7.58 o 
  -1  12   1       41.85       53.87      5.05 o 
   0  12   1      235.19      245.33      9.50 o 
   1  12   1      108.93      119.78      9.21 o 
   2  12   1      143.54      140.82      8.09 o 
   3  12   1      239.97      234.33      9.87 o 
   4  12   1        0.68        6.03      4.15 o 
   5  12   1      131.12      114.24      8.95 o 
   6  12   1      267.82      273.46      8.11 o 
   7  12   1      454.57      442.07     14.50 o 
   8  12   1     1261.76     1215.22     42.61 o 
   9  12   1       88.21      101.99     10.07 o 
  10  12   1       77.19       91.48     10.25 o 
  11  12   1        0.80       14.98      6.23 o 
 -11  13   1      312.65      312.05     23.04 o 
 -10  13   1        0.54       -0.17      6.00 o 
  -9  13   1       24.63       19.79      6.68 o 
  -8  13   1      796.14      814.30     24.82 o 
  -7  13   1      555.13      509.80     17.81 o 
  -6  13   1      281.48      253.32     12.98 o 
  -5  13   1      428.27      452.13     14.64 o 
  -4  13   1      762.35      725.10     18.98 o 
  -3  13   1      102.27      115.28      7.03 o 
  -2  13   1        0.48        4.31      3.81 o 
  -1  13   1      181.88      158.75      7.17 o 
   0  13   1       48.13       47.49      6.34 o 
   1  13   1       68.78       69.86      6.92 o 
   2  13   1      173.55      174.87      7.37 o 
   3  13   1        5.47        5.89      3.35 o 
   4  13   1      629.30      615.54     12.90 o 
   5  13   1     2385.87     2312.77     37.08 o 
   6  13   1     1611.26     1556.29     32.00 o 
   7  13   1        0.08        7.61      6.33 o 
   8  13   1        2.62       17.78      7.73 o 
   9  13   1        0.18       13.11      5.90 o 
  10  13   1      204.03      189.88     16.20 o 
 -10  14   1      236.63      256.08     14.79 o 
  -9  14   1       66.20       73.05      9.82 o 
  -8  14   1       28.50       23.97      5.67 o 
  -7  14   1      117.86      149.61     11.82 o 
  -6  14   1     2046.06     2052.35     34.78 o 
  -5  14   1      138.79      124.60     12.01 o 
  -4  14   1       13.09        7.77      4.70 o 
  -3  14   1      396.18      378.86     11.94 o 
  -2  14   1       19.59       26.30      4.84 o 
  -1  14   1        7.33       15.27      4.50 o 
   0  14   1      309.71      298.62     11.79 o 
   1  14   1      240.45      187.58      8.87 o 
   2  14   1        0.00        7.40      3.89 o 
   3  14   1      712.70      666.70     13.38 o 
   4  14   1      265.26      254.90     12.81 o 
   5  14   1      178.42      170.29      9.01 o 
   6  14   1      629.28      617.17     23.72 o 
   7  14   1       28.33       28.30      7.20 o 
   8  14   1       16.69       18.67      6.68 o 
   9  14   1      317.58      347.80     15.58 o 
  -9  15   1      187.15      212.55     15.78 o 
  -8  15   1      113.88      116.64     13.33 o 
  -7  15   1      616.64      595.91     18.18 o 
  -6  15   1       11.89       22.60      7.05 o 
  -5  15   1      321.37      338.30     24.62 o 
  -4  15   1       83.00       84.00      7.72 o 
  -3  15   1       11.62        9.40      6.23 o 
  -2  15   1      123.49       89.92      6.58 o 
  -1  15   1      743.86      611.01     16.70 o 
   0  15   1       13.84       14.90      4.36 o 
   1  15   1      146.47      121.65     10.16 o 
   2  15   1      297.27      291.52      9.13 o 
   3  15   1      165.25      166.16      8.21 o 
   4  15   1       16.59        6.86      7.49 o 
   5  15   1      368.81      351.74     17.36 o 
   6  15   1      227.75      254.50     13.92 o 
   7  15   1        6.14        8.03      5.73 o 
   8  15   1      417.89      441.22     17.34 o 
   9  15   1        1.16        9.48      6.31 o 
  -8  16   1        2.43        7.72      4.69 o 
  -7  16   1      149.66      162.75     13.63 o 
  -6  16   1       31.48       39.85      8.89 o 
  -5  16   1        7.96        4.60      5.09 o 
  -4  16   1       20.63       17.29      5.80 o 
  -3  16   1       78.08       91.80      6.33 o 
  -2  16   1       50.67       42.07      7.20 o 
  -1  16   1        8.75        9.60      4.66 o 
   0  16   1       31.74       46.26      5.89 o 
   1  16   1      101.22       78.79      7.17 o 
   2  16   1      148.30      143.85      8.75 o 
   3  16   1        9.80       13.90      4.28 o 
   4  16   1      127.43      130.80     11.79 o 
   5  16   1        1.37        3.74      6.40 o 
   6  16   1        0.03        4.39      5.00 o 
   7  16   1        0.58       15.11      6.89 o 
   8  16   1       20.65       19.35      7.03 o 
  -7  17   1       29.30       30.32      7.45 o 
  -6  17   1       38.06       35.95      7.50 o 
  -5  17   1      189.03      225.23     12.97 o 
  -4  17   1       83.59       90.20      9.46 o 
  -3  17   1      112.22      120.18      9.35 o 
  -2  17   1      188.71      173.37      7.08 o 
  -1  17   1        0.09        6.51      5.16 o 
   0  17   1        0.55        1.91      4.16 o 
   1  17   1      138.69      121.17      7.34 o 
   2  17   1      179.80      206.80     14.51 o 
   3  17   1        2.42        4.10      3.63 o 
   4  17   1        1.72        8.52      7.19 o 
   5  17   1        2.26        9.45      5.17 o 
   6  17   1       65.16       76.34     10.40 o 
   7  17   1        2.96       10.99      6.30 o 
  -6  18   1        3.02        5.62      5.36 o 
  -5  18   1      128.39      152.50     10.40 o 
  -4  18   1        0.02        6.07      5.85 o 
  -3  18   1      104.58      133.73     10.76 o 
  -2  18   1      258.92      291.14     11.41 o 
  -1  18   1      163.40      147.13      7.11 o 
   0  18   1        9.03       10.74      4.14 o 
   1  18   1        7.57        4.00      4.96 o 
   2  18   1       50.87       46.48      6.34 o 
   3  18   1       45.04       44.81      7.91 o 
   4  18   1        5.12        9.85      7.60 o 
   5  18   1        2.56        5.31      5.44 o 
   6  18   1       90.86      118.29     10.83 o 
  -4  19   1       91.83      130.37     12.83 o 
  -3  19   1      104.92      148.65     10.48 o 
  -2  19   1        2.38       18.56      6.52 o 
  -1  19   1       26.70       32.70      5.99 o 
   0  19   1       12.99       18.68      5.55 o 
   1  19   1       60.21       72.17      6.07 o 
   2  19   1        0.85        8.25      6.19 o 
   3  19   1        4.36        9.26      4.88 o 
   4  19   1        4.39        6.28      5.23 o 
  -1  20   1       15.85       22.55      8.83 o 
   0  20   1      168.62      175.05     10.28 o 
   1  20   1      130.45      106.77      8.28 o 
 -14   0   2       10.32       16.99     11.26 o 
 -12   0   2      310.47      323.47     28.92 o 
 -10   0   2      447.17      452.39     21.34 o 
  -8   0   2       67.44       80.53     15.33 o 
  -6   0   2     1883.66     1817.71     21.96 o 
  -4   0   2      353.32      310.52      5.77 o 
   0   0   2     7837.78     7870.88    108.11 o 
   2   0   2     3305.26     3345.78     37.70 o 
   4   0   2      365.42      428.11     12.45 o 
   6   0   2    11905.95    12589.83     87.09 o 
   8   0   2      530.60      528.26     21.01 o 
  10   0   2        2.46        5.97      6.18 o 
  12   0   2      651.91      636.68     19.06 o 
 -14   1   2        8.03        7.12      5.00 o 
 -13   1   2      110.87      107.98      6.38 o 
 -12   1   2       98.75      113.98     10.09 o 
 -11   1   2      876.14      900.04     23.99 o 
 -10   1   2      247.56      232.71      9.38 o 
  -9   1   2      196.75      197.27      8.27 o 
  -8   1   2      440.17      442.29     11.64 o 
  -7   1   2      183.75      170.90      4.54 o 
  -6   1   2       93.97       75.42      2.96 o 
  -5   1   2     8296.15     8756.13     55.26 o 
  -4   1   2      245.00      269.68      3.67 o 
  -3   1   2     1379.81     1261.05      8.48 o 
  -2   1   2      438.43      403.23      5.45 o 
  -1   1   2      601.69      551.41      7.76 o 
   0   1   2      554.47      572.88      7.87 o 
   1   1   2    22170.68    22378.60     78.69 o 
   2   1   2    63089.78    64222.12    317.35 o 
   3   1   2     1089.41     1131.55      6.41 o 
   4   1   2      370.14      365.34      4.78 o 
   5   1   2     2064.31     2152.40     34.97 o 
   6   1   2      182.94      195.34     10.48 o 
   7   1   2      313.81      349.30     11.58 o 
   8   1   2      475.00      458.74     13.14 o 
   9   1   2     1215.28     1219.33     23.80 o 
  10   1   2      186.84      177.11      8.89 o 
  11   1   2      601.60      614.18     18.78 o 
  12   1   2        0.12        5.72      4.32 o 
  13   1   2        0.19        6.31      3.92 o 
 -14   2   2        6.51       14.01      4.79 o 
 -13   2   2       16.32       15.54      5.05 o 
 -12   2   2      406.67      431.13     14.45 o 
 -11   2   2      130.88      113.78      9.61 o 
 -10   2   2       74.53       83.65      5.76 o 
  -9   2   2       70.92       72.02      6.49 o 
  -8   2   2      364.12      429.05     10.41 o 
  -7   2   2      439.52      448.52      7.91 o 
  -6   2   2     1608.82     1652.21     23.83 o 
  -5   2   2       62.71       69.83      2.18 o 
  -4   2   2     1153.77     1058.19      7.23 o 
  -3   2   2     4293.07     4187.88     21.20 o 
  -2   2   2     4082.20     4150.18     12.24 o 
  -1   2   2      144.43      132.99      5.89 o 
   0   2   2      843.75      820.23      5.41 o 
   1   2   2     4694.12     4830.81     18.95 o 
   2   2   2     3257.99     3203.74     12.12 o 
   3   2   2     1401.25     1364.34      7.05 o 
   4   2   2     6425.91     6839.39     45.24 o 
   5   2   2     5620.26     6105.61     56.23 o 
   6   2   2      260.00      280.99      7.93 o 
   7   2   2       83.97       89.66      7.46 o 
   8   2   2     1942.89     1989.24     27.92 o 
   9   2   2        4.03        9.57      4.63 o 
  10   2   2       10.77       13.66      4.03 o 
  11   2   2       43.09       36.09      5.56 o 
  12   2   2       79.47       67.07      6.26 o 
  13   2   2      307.10      331.77     17.95 o 
 -14   3   2       55.32       60.66     13.09 o 
 -13   3   2       33.69       29.79     10.16 o 
 -12   3   2       67.85       59.99      6.27 o 
 -11   3   2      213.14      226.84     12.04 o 
 -10   3   2      492.08      540.58     24.94 o 
  -9   3   2      455.98      430.68      9.83 o 
  -8   3   2      625.86      645.20     11.21 o 
  -7   3   2     1403.69     1472.39     22.61 o 
  -6   3   2      157.18      163.24      4.94 o 
  -5   3   2      214.00      185.75      4.31 o 
  -4   3   2     1253.55     1221.12      9.36 o 
  -3   3   2     1742.78     1668.14     10.17 o 
  -2   3   2      424.40      432.02      7.37 o 
  -1   3   2        0.30        6.72      2.17 o 
   0   3   2      549.47      597.83      6.44 o 
   1   3   2        0.59        5.52      2.24 o 
   2   3   2     9806.14     9627.60     32.12 o 
   3   3   2     1857.73     1833.63     18.48 o 
   4   3   2       28.91       51.23      3.23 o 
   5   3   2      122.19      152.96      6.81 o 
   6   3   2      893.61      918.27     17.83 o 
   7   3   2      270.59      277.68     13.53 o 
   8   3   2       42.08       38.72      9.25 o 
   9   3   2        5.16        6.84      3.98 o 
  10   3   2       14.15       15.41      4.36 o 
  11   3   2      465.36      436.67     15.21 o 
  12   3   2       42.54       45.43      5.99 o 
  13   3   2       23.50       27.39     10.47 o 
 -14   4   2        6.20        4.81      5.26 o 
 -13   4   2      160.04      151.07     12.34 o 
 -12   4   2        4.11       15.96      7.25 o 
 -11   4   2        0.53        4.51      3.67 o 
 -10   4   2      157.96      138.53      7.39 o 
  -9   4   2     1593.23     1609.90     15.92 o 
  -8   4   2        5.76        7.96      2.69 o 
  -7   4   2       37.31       36.05      5.28 o 
  -6   4   2      327.69      352.09      6.18 o 
  -5   4   2        2.33        3.73      1.23 o 
  -4   4   2       43.15       42.02      3.00 o 
  -3   4   2       49.08       39.61      2.53 o 
  -2   4   2      309.67      325.88      4.68 o 
  -1   4   2     4636.57     4561.22     28.01 o 
   0   4   2      118.52      101.33      2.94 o 
   1   4   2      112.91       96.03      2.53 o 
   2   4   2     1681.47     1742.98     13.01 o 
   3   4   2        7.50        7.35      1.86 o 
   4   4   2      238.08      286.62      6.37 o 
   5   4   2      580.14      573.25      8.13 o 
   6   4   2       64.45       69.02      5.08 o 
   7   4   2      162.64      151.50      6.26 o 
   8   4   2      260.74      251.85      8.72 o 
   9   4   2        0.13       10.94      3.62 o 
  10   4   2        6.58       15.07      3.93 o 
  11   4   2        6.74        3.55      4.52 o 
  12   4   2      101.77       81.39      6.70 o 
  13   4   2       14.94       11.21      5.76 o 
 -14   5   2       40.43       34.90     12.16 o 
 -13   5   2       10.63        5.30      6.65 o 
 -12   5   2       56.81       54.29      7.87 o 
 -11   5   2       22.86       22.63      5.76 o 
 -10   5   2     1033.88      989.46     25.88 o 
  -9   5   2       75.43       71.26      4.35 o 
  -8   5   2       41.63       44.12      6.23 o 
  -7   5   2      968.85     1019.76     13.82 o 
  -6   5   2     1046.43     1056.00     18.91 o 
  -5   5   2      162.69      171.18      4.08 o 
  -4   5   2      382.89      328.50      6.38 o 
  -3   5   2      383.85      362.44      4.35 o 
  -2   5   2       37.14       37.80      2.19 o 
  -1   5   2      704.11      712.87      7.68 o 
   0   5   2      286.74      257.70      4.34 o 
   1   5   2      257.14      267.01      4.35 o 
   2   5   2      184.28      195.18      3.59 o 
   3   5   2     1934.80     1748.94     19.56 o 
   4   5   2      378.72      413.40      8.12 o 
   5   5   2      942.62      972.37     20.18 o 
   6   5   2        0.32       -0.07      3.74 o 
   7   5   2      492.62      495.74     11.44 o 
   8   5   2        0.10        9.07      4.55 o 
   9   5   2       20.14       15.42      5.02 o 
  10   5   2       94.02       68.55      5.49 o 
  11   5   2      310.44      304.07     11.31 o 
  12   5   2       13.67       10.58      9.80 o 
  13   5   2       14.93       19.23      6.06 o 
 -13   6   2      324.98      338.74     19.37 o 
 -12   6   2       49.92       57.34      8.44 o 
 -11   6   2       25.08       34.10      7.07 o 
 -10   6   2      259.70      230.28     10.58 o 
  -9   6   2       32.62       35.93      6.37 o 
  -8   6   2      374.38      353.02      9.56 o 
  -7   6   2       14.49       14.22      1.57 o 
  -6   6   2      456.30      400.82      9.54 o 
  -5   6   2      247.51      267.56     10.06 o 
  -4   6   2     1919.38     1983.26     35.40 o 
  -3   6   2     2088.78     2190.68     23.97 o 
  -2   6   2      307.36      339.95      5.03 o 
  -1   6   2      426.00      371.19      7.93 o 
   0   6   2      265.84      269.91      4.22 o 
   1   6   2        0.40        2.99      1.90 o 
   2   6   2       34.44       27.44      3.14 o 
   3   6   2      288.41      293.69      9.16 o 
   4   6   2       35.69       44.46      3.32 o 
   5   6   2      281.75      251.26      8.70 o 
   6   6   2      570.22      549.89     12.46 o 
   7   6   2      362.08      353.75     10.08 o 
   8   6   2       11.70       18.40      4.77 o 
   9   6   2      111.07      116.58      6.24 o 
  10   6   2       80.66       78.83     11.68 o 
  11   6   2       31.02       31.94      4.39 o 
  12   6   2       32.67       37.08      7.95 o 
 -13   7   2       94.10       93.64     10.95 o 
 -12   7   2       41.99       43.08      7.85 o 
 -11   7   2      221.42      233.41     14.61 o 
 -10   7   2       41.78       43.24      8.10 o 
  -9   7   2       97.82       89.82     10.74 o 
  -8   7   2      148.27      134.99      4.06 o 
  -7   7   2       91.01      105.40      4.57 o 
  -6   7   2      439.59      431.64     12.63 o 
  -5   7   2      382.78      407.86     15.07 o 
  -4   7   2      351.33      370.84      6.46 o 
  -3   7   2        0.02        2.07      1.53 o 
  -2   7   2        0.55        3.98      2.34 o 
  -1   7   2     1411.96     1449.26     16.66 o 
   0   7   2     4341.60     4619.38     31.58 o 
   1   7   2     6618.26     7124.70     66.61 o 
   2   7   2     1170.09     1193.22     15.85 o 
   3   7   2     1700.86     1684.36     30.30 o 
   4   7   2       58.71       56.16      3.98 o 
   5   7   2      297.43      302.79      8.58 o 
   6   7   2      162.41      151.23     11.05 o 
   7   7   2       21.44       26.59      4.47 o 
   8   7   2       59.61       55.31      5.52 o 
   9   7   2       76.58       68.73      5.58 o 
  10   7   2      177.68      186.50      8.26 o 
  11   7   2        9.40       15.93      6.61 o 
  12   7   2       51.84       27.37      8.43 o 
 -13   8   2       41.36       46.74      8.88 o 
 -12   8   2      230.05      239.49     13.48 o 
 -11   8   2       61.02       58.39      9.22 o 
 -10   8   2      251.20      275.92     21.46 o 
  -9   8   2      163.09      184.97      9.79 o 
  -8   8   2        8.66       12.26      7.59 o 
  -7   8   2        0.43        4.75      6.39 o 
  -6   8   2        0.24        6.70      5.09 o 
  -5   8   2      109.41       93.20      3.10 o 
  -4   8   2      151.67      134.23      4.37 o 
  -3   8   2     3544.01     3746.89     39.40 o 
  -2   8   2      872.10      942.38     14.20 o 
  -1   8   2      361.93      377.46     11.90 o 
   0   8   2       75.69       88.52      4.09 o 
   1   8   2       72.18       60.49      4.50 o 
   2   8   2      119.15      124.79      4.49 o 
   3   8   2     1032.98     1059.13     13.16 o 
   4   8   2        9.03        7.97      2.78 o 
   5   8   2     1189.56     1193.87     21.68 o 
   6   8   2        9.00       12.87      5.26 o 
   7   8   2      502.06      527.52     12.93 o 
   8   8   2      136.26      143.47      6.60 o 
   9   8   2      165.17      164.55      7.85 o 
  10   8   2        2.50       10.44      6.74 o 
  11   8   2      215.77      188.93     12.41 o 
  12   8   2       13.02       19.62      8.57 o 
 -13   9   2        1.07       12.30      6.13 o 
 -12   9   2        3.44        5.85      4.07 o 
 -11   9   2       44.91       40.37      8.55 o 
 -10   9   2       35.66       35.45     11.29 o 
  -9   9   2       94.27       86.30      9.25 o 
  -8   9   2       12.23       24.11      8.54 o 
  -7   9   2       60.89       58.50      9.73 o 
  -6   9   2      166.50      174.22     10.38 o 
  -5   9   2      364.21      365.21      8.84 o 
  -4   9   2       63.90       60.31      4.28 o 
  -3   9   2     1526.97     1489.86     23.04 o 
  -2   9   2       28.07       21.41      2.36 o 
  -1   9   2      581.85      595.05     10.10 o 
   0   9   2       22.66       18.30      2.57 o 
   1   9   2        7.97       19.42      3.80 o 
   2   9   2       65.62       97.01      5.55 o 
   3   9   2      353.94      374.24      9.94 o 
   4   9   2     1260.72     1277.77     22.75 o 
   5   9   2       35.68       38.10      5.87 o 
   6   9   2      493.34      484.34     12.14 o 
   7   9   2      178.70      160.75      6.89 o 
   8   9   2      843.22      863.18     20.90 o 
   9   9   2      279.71      268.86     10.34 o 
  10   9   2       25.87       28.30      6.94 o 
  11   9   2      199.35      192.96     20.52 o 
 -12  10   2        0.09        4.21      5.74 o 
 -11  10   2      794.28      798.83     31.78 o 
 -10  10   2      192.70      190.65     18.55 o 
  -9  10   2        7.81        6.36      5.41 o 
  -8  10   2      988.42     1005.96     22.24 o 
  -7  10   2     1343.59     1386.72     27.41 o 
  -6  10   2       21.56       26.85      8.22 o 
  -5  10   2     1253.39     1251.10     17.43 o 
  -4  10   2      310.88      289.53      7.78 o 
  -3  10   2      635.59      581.97     11.52 o 
  -2  10   2      433.47      379.12     11.68 o 
  -1  10   2      142.25      149.76      6.19 o 
   0  10   2       85.31       85.44      5.06 o 
   1  10   2     1067.35     1055.57     16.60 o 
   2  10   2      206.14      224.19      7.69 o 
   3  10   2      776.56      814.08     16.34 o 
   4  10   2       29.28       29.86      6.01 o 
   5  10   2      135.07      155.60      7.07 o 
   6  10   2       40.76       51.38      7.67 o 
   7  10   2      620.44      602.50     16.14 o 
   8  10   2      171.26      187.15      8.04 o 
   9  10   2      117.55      139.65     11.12 o 
  10  10   2       13.33       10.50      6.92 o 
  11  10   2       33.94       33.05     17.59 o 
 -12  11   2       22.41       24.47      8.25 o 
 -11  11   2     1005.83     1075.36     53.97 o 
 -10  11   2       25.68       24.92     10.05 o 
  -9  11   2       51.09       54.60      9.94 o 
  -8  11   2        0.68        7.95      5.68 o 
  -7  11   2     2410.92     2428.81     41.72 o 
  -6  11   2       24.77       23.19      7.29 o 
  -5  11   2      126.69      123.04      5.37 o 
  -4  11   2      755.80      716.10     18.91 o 
  -3  11   2      997.44      959.79     18.66 o 
  -2  11   2     1257.71     1152.60     23.05 o 
  -1  11   2       35.20       41.16      6.18 o 
   0  11   2        0.07        3.95      3.01 o 
   1  11   2       69.99       73.10      6.38 o 
   2  11   2       16.96       28.52      5.20 o 
   3  11   2       54.80       65.31      7.55 o 
   4  11   2      487.85      463.48     13.46 o 
   5  11   2      897.90      924.17     18.03 o 
   6  11   2       11.95       15.33      6.50 o 
   7  11   2       78.12       73.17      5.87 o 
   8  11   2        8.81        6.46      6.55 o 
   9  11   2       15.48       29.08     10.32 o 
  10  11   2        1.68        4.44      6.34 o 
  11  11   2      217.67      229.40     11.60 o 
 -11  12   2      476.89      523.38     24.89 o 
 -10  12   2      686.42      710.26     22.05 o 
  -9  12   2        5.68       11.33      5.23 o 
  -8  12   2      395.92      363.61     29.71 o 
  -7  12   2      387.57      394.93     16.83 o 
  -6  12   2      202.80      200.84     12.56 o 
  -5  12   2       50.51       46.96      6.07 o 
  -4  12   2     2338.45     2268.77     25.58 o 
  -3  12   2     2110.85     1985.07     19.68 o 
  -2  12   2     1266.32     1228.52     27.25 o 
  -1  12   2      355.62      346.81      9.72 o 
   0  12   2      200.91      202.94     12.32 o 
   1  12   2     1180.27     1106.82     17.72 o 
   2  12   2      455.40      465.41     12.87 o 
   3  12   2      556.33      573.80     13.72 o 
   4  12   2      394.24      359.16     14.81 o 
   5  12   2      890.35      910.53     24.59 o 
   6  12   2      306.51      308.95     11.98 o 
   7  12   2      802.23      812.71     20.36 o 
   8  12   2      336.36      340.50     25.78 o 
   9  12   2        0.20       11.01      6.39 o 
  10  12   2      345.14      362.43     21.32 o 
 -11  13   2       55.43       50.12      9.77 o 
 -10  13   2       58.48       46.93     13.63 o 
  -9  13   2       20.89       24.89      5.86 o 
  -8  13   2       37.61       37.97      7.33 o 
  -7  13   2      342.94      323.25     15.00 o 
  -6  13   2       66.88       66.40     10.16 o 
  -5  13   2      276.18      269.98     13.34 o 
  -4  13   2        0.45        7.54      5.07 o 
  -3  13   2      108.10       86.68      6.56 o 
  -2  13   2      275.53      277.67      9.78 o 
  -1  13   2     2934.44     2843.07     32.36 o 
   0  13   2     1929.13     1949.63     27.48 o 
   1  13   2        0.33        3.10      4.03 o 
   2  13   2     1697.83     1643.64     25.65 o 
   3  13   2      197.92      215.70      7.63 o 
   4  13   2      919.98      903.83     17.65 o 
   5  13   2       28.74       26.45      7.28 o 
   6  13   2       32.19       32.33      5.81 o 
   7  13   2      106.27      102.12      9.59 o 
   8  13   2      615.11      660.89     16.81 o 
   9  13   2       89.64       96.57     10.13 o 
  10  13   2        0.08        7.41      6.43 o 
 -10  14   2       20.31       21.43     10.87 o 
  -9  14   2       48.94       61.27      9.45 o 
  -8  14   2        2.46        8.21      7.17 o 
  -7  14   2        0.41        9.52      5.26 o 
  -6  14   2      153.85      151.34     11.85 o 
  -5  14   2      881.51      807.78     30.44 o 
  -4  14   2      283.13      285.34     13.54 o 
  -3  14   2      891.07      838.21     18.88 o 
  -2  14   2       98.61       89.53      5.78 o 
  -1  14   2        0.02        4.78      4.60 o 
   0  14   2       58.28       38.14      6.73 o 
   1  14   2        0.34        4.52      3.66 o 
   2  14   2      166.77      145.20      8.86 o 
   3  14   2      172.72      158.57     10.88 o 
   4  14   2      130.17      126.70      7.45 o 
   5  14   2      269.80      217.27     11.75 o 
   6  14   2       12.43       24.73      7.11 o 
   7  14   2        4.59       10.89      6.25 o 
   8  14   2        3.83       13.04      6.26 o 
   9  14   2      214.92      231.35     11.81 o 
  -9  15   2       95.08       95.14     11.05 o 
  -8  15   2       55.69       46.61      9.51 o 
  -7  15   2      521.82      546.76     18.23 o 
  -6  15   2       73.55       74.40     10.52 o 
  -5  15   2       89.24      109.99     11.07 o 
  -4  15   2       68.12       59.03     25.02 o 
  -3  15   2      314.54      296.86      8.28 o 
  -2  15   2        0.23        3.25      3.70 o 
  -1  15   2       50.09       37.91      4.64 o 
   0  15   2        0.00        5.89      3.96 o 
   1  15   2       11.36        5.65      3.80 o 
   2  15   2      131.51      108.89      7.61 o 
   3  15   2        7.06        4.24      4.73 o 
   4  15   2       89.80       84.41      6.87 o 
   5  15   2       36.90       35.20     10.89 o 
   6  15   2      103.40      123.18     10.12 o 
   7  15   2      127.19      145.20     11.19 o 
   8  15   2        0.04        6.97      5.96 o 
  -8  16   2      128.00      122.54     12.35 o 
  -7  16   2        3.93       10.22      5.18 o 
  -6  16   2        8.31       13.98      7.54 o 
  -5  16   2      159.67      156.77     12.65 o 
  -4  16   2      113.06      123.66     10.84 o 
  -3  16   2       45.35       39.55      4.73 o 
  -2  16   2      174.93      175.21     10.48 o 
  -1  16   2       44.72       41.08      8.08 o 
   0  16   2       80.66       77.48      6.23 o 
   1  16   2      172.67      149.95      8.87 o 
   2  16   2       30.41       31.82      4.85 o 
   3  16   2      146.30      151.90     11.94 o 
   4  16   2       38.25       29.45      5.58 o 
   5  16   2        0.01        9.25      7.06 o 
   6  16   2      206.85      224.91     23.83 o 
   7  16   2        2.17       15.58      7.68 o 
  -7  17   2      155.84      137.25     11.90 o 
  -6  17   2       10.18       24.13      9.81 o 
  -5  17   2      280.51      276.26     12.24 o 
  -4  17   2      250.16      239.60     11.23 o 
  -3  17   2       11.58       18.43      6.62 o 
  -2  17   2       62.74       58.13      5.74 o 
  -1  17   2        1.60        8.52      5.27 o 
   0  17   2        0.55        3.97      3.50 o 
   1  17   2        2.55        3.60      3.85 o 
   2  17   2        0.80        7.28      5.85 o 
   3  17   2        2.67        8.94      5.31 o 
   4  17   2        0.59       17.10      6.94 o 
   5  17   2       33.07       28.42      8.22 o 
   6  17   2        8.70       28.87      9.04 o 
  -6  18   2       54.38       48.83     11.08 o 
  -5  18   2       11.95       17.84      8.29 o 
  -4  18   2      346.47      386.80     18.58 o 
  -3  18   2       10.42       16.53      6.40 o 
  -2  18   2       50.73       42.10      7.26 o 
  -1  18   2       19.16       27.20      7.06 o 
   0  18   2       75.45       98.14     11.75 o 
   1  18   2        1.40       13.78      6.74 o 
   2  18   2      142.18      150.42      7.75 o 
   3  18   2       33.23       17.98      6.43 o 
   4  18   2       14.48       18.21      8.64 o 
   5  18   2       64.41       68.05      9.91 o 
  -4  19   2       77.19       76.97     13.97 o 
  -3  19   2       10.15       18.86      8.34 o 
  -2  19   2        5.62        2.17      5.78 o 
  -1  19   2      539.01      648.95     21.34 o 
   0  19   2      123.53      109.90     14.08 o 
   1  19   2       61.23       54.22      7.04 o 
   2  19   2      129.21      124.15      8.52 o 
   3  19   2        1.13        3.65      5.35 o 
 -13   0   3       41.08       38.29     10.46 o 
 -11   0   3      681.75      684.39     22.35 o 
  -9   0   3       43.92       42.02     12.76 o 
  -7   0   3       13.31       19.40      2.80 o 
  -5   0   3      307.92      335.58      5.81 o 
  -3   0   3     1118.80     1106.57      6.59 o 
  -1   0   3     1930.68     1823.94     13.35 o 
   3   0   3      502.14      509.69     18.16 o 
   5   0   3     9274.07     9943.02     98.11 o 
   7   0   3     2477.59     2597.32     98.48 o 
   9   0   3        0.36        7.54      7.96 o 
  11   0   3       48.54       44.34     11.16 o 
  13   0   3     1481.56     1643.11     46.37 o 
 -14   1   3       18.29       25.76     10.33 o 
 -13   1   3      320.51      341.93     17.91 o 
 -12   1   3      364.13      371.57     12.82 o 
 -11   1   3       18.09       12.60      3.06 o 
 -10   1   3      199.64      192.27      8.01 o 
  -9   1   3      879.76      887.54     15.19 o 
  -8   1   3        2.63        4.38      2.32 o 
  -7   1   3      229.65      242.69      5.28 o 
  -6   1   3      224.34      256.32      5.04 o 
  -5   1   3      195.74      180.88      3.20 o 
  -4   1   3     1535.49     1542.86      8.24 o 
  -3   1   3     3887.04     4011.50     17.65 o 
  -2   1   3      220.76      229.37      3.12 o 
  -1   1   3     9843.36     9855.39     29.80 o 
   0   1   3      190.44      197.89      4.91 o 
   1   1   3      404.82      353.16      4.62 o 
   2   1   3      209.72      219.86      4.33 o 
   3   1   3      483.54      471.51      5.73 o 
   4   1   3      701.04      701.16     23.50 o 
   5   1   3     5570.91     5803.75     69.58 o 
   6   1   3        6.57        9.59      4.59 o 
   7   1   3      335.88      334.52     13.39 o 
   8   1   3       20.77       29.00      5.66 o 
   9   1   3      113.92       98.65     14.36 o 
  10   1   3     2449.25     2405.25     39.36 o 
  11   1   3       11.44        9.99      3.84 o 
  12   1   3      217.97      210.46      9.25 o 
  13   1   3      326.06      305.13     18.27 o 
 -14   2   3      174.06      192.11     38.87 o 
 -13   2   3        0.16       11.06      5.40 o 
 -12   2   3        0.81        0.78      3.08 o 
 -11   2   3       51.72       57.97      5.02 o 
 -10   2   3       14.02       17.57      3.70 o 
  -9   2   3       58.13       58.24      3.70 o 
  -8   2   3        3.18        5.29      2.40 o 
  -7   2   3       23.45       29.13      4.28 o 
  -6   2   3     1173.47     1186.65     13.41 o 
  -5   2   3     2292.06     2368.03     13.86 o 
  -4   2   3      557.66      571.75      5.75 o 
  -3   2   3      461.77      475.74      6.81 o 
  -2   2   3        3.40        7.74      2.12 o 
  -1   2   3      341.73      304.30      4.07 o 
   0   2   3       20.85       16.27      1.61 o 
   1   2   3      162.35      171.08      3.62 o 
   2   2   3     4776.00     4707.78     29.40 o 
   3   2   3     1005.72     1004.97      8.87 o 
   4   2   3      981.10      968.75      9.50 o 
   5   2   3      200.46      201.94      7.69 o 
   6   2   3     1002.41      987.43     16.13 o 
   7   2   3      919.07      929.67     18.80 o 
   8   2   3       15.85       20.45      6.33 o 
   9   2   3      298.51      264.00     11.78 o 
  10   2   3      747.64      734.70     16.01 o 
  11   2   3      216.38      194.15     13.44 o 
  12   2   3        6.36        7.51      4.12 o 
  13   2   3       13.38       15.52      6.80 o 
 -14   3   3      536.98      532.88     48.31 o 
 -13   3   3      535.20      542.19     14.34 o 
 -12   3   3        2.66        1.66      3.67 o 
 -11   3   3        3.91        7.28      3.25 o 
 -10   3   3       10.37       11.76      3.59 o 
  -9   3   3      246.29      270.20      7.33 o 
  -8   3   3      105.02      108.63      3.81 o 
  -7   3   3     1102.56     1069.44     13.76 o 
  -6   3   3      820.12      854.07     21.09 o 
  -5   3   3     1612.48     1638.42     10.38 o 
  -4   3   3     2104.22     2177.53     14.30 o 
  -3   3   3     3259.65     3181.44      8.97 o 
  -2   3   3      590.50      490.67      5.85 o 
  -1   3   3     6530.07     6154.92     52.87 o 
   0   3   3      101.53      105.74      2.58 o 
   1   3   3       58.43       48.50      2.34 o 
   2   3   3      421.85      420.55      6.38 o 
   3   3   3      173.08      185.52      6.18 o 
   4   3   3       74.74       84.50      4.31 o 
   5   3   3     1914.27     1932.15     23.43 o 
   6   3   3        9.96       11.61      5.67 o 
   7   3   3      160.13      171.36      7.24 o 
   8   3   3        3.54        7.91      4.52 o 
   9   3   3      283.68      283.46      9.48 o 
  10   3   3        6.72       13.32      4.35 o 
  11   3   3      232.05      207.74      9.29 o 
  12   3   3       17.25       10.47      5.78 o 
 -14   4   3        1.51        7.60      4.83 o 
 -13   4   3       41.06       34.40      9.08 o 
 -12   4   3       43.28       49.03      9.30 o 
 -11   4   3      965.35      950.65     24.12 o 
 -10   4   3       56.45       51.79      7.92 o 
  -9   4   3       38.74       37.39      3.44 o 
  -8   4   3      577.84      628.43     10.86 o 
  -7   4   3       78.48       78.84      5.62 o 
  -6   4   3      253.63      243.05     11.99 o 
  -5   4   3     1464.60     1531.41     17.00 o 
  -4   4   3     4237.04     4445.20     30.39 o 
  -3   4   3     5016.21     5400.64     14.06 o 
  -2   4   3     4050.65     4041.21     17.15 o 
  -1   4   3        2.64        2.32      1.56 o 
   0   4   3      372.49      357.68      4.68 o 
   1   4   3      567.95      525.23      6.68 o 
   2   4   3      945.36      844.47      7.84 o 
   3   4   3       95.68      111.59      4.38 o 
   4   4   3     3285.24     3495.00     34.34 o 
   5   4   3       87.44       97.36      5.37 o 
   6   4   3      551.57      541.45     12.43 o 
   7   4   3       10.48        7.51      5.09 o 
   8   4   3      360.43      366.26     14.31 o 
   9   4   3       15.37       23.99      4.78 o 
  10   4   3       80.57       70.82      6.15 o 
  11   4   3        0.21       11.38      3.99 o 
  12   4   3      171.03      186.24      9.97 o 
 -14   5   3      726.85      769.59     20.47 o 
 -13   5   3       92.38      107.61     15.20 o 
 -12   5   3      174.21      170.70     14.80 o 
 -11   5   3      126.62      118.37     11.13 o 
 -10   5   3       30.68       31.83      7.51 o 
  -9   5   3        3.67        8.36      4.20 o 
  -8   5   3     1405.49     1408.81     18.25 o 
  -7   5   3      181.70      190.43      7.85 o 
  -6   5   3       12.06       11.43      3.07 o 
  -5   5   3        4.32        4.99      4.22 o 
  -4   5   3       12.13       23.95      2.77 o 
  -3   5   3    10366.48    10877.20     74.18 o 
  -2   5   3      156.70      132.22      4.78 o 
  -1   5   3      112.36      150.17      3.12 o 
   0   5   3      601.88      612.75      5.76 o 
   1   5   3      254.02      258.20      4.08 o 
   2   5   3       49.39       48.44      2.67 o 
   3   5   3     1419.74     1505.16     26.90 o 
   4   5   3       75.47       92.53      5.45 o 
   5   5   3       72.62       82.85      5.93 o 
   6   5   3      190.20      175.86      7.93 o 
   7   5   3       82.65      104.35     10.74 o 
   8   5   3        5.15       12.71      4.98 o 
   9   5   3        0.52        5.98      3.94 o 
  10   5   3      169.49      163.53      8.50 o 
  11   5   3       14.24       14.65      4.61 o 
  12   5   3        1.17        4.12      4.90 o 
 -14   6   3        6.61       12.21      6.89 o 
 -13   6   3       36.38       12.35      8.66 o 
 -12   6   3      197.91      212.34     10.90 o 
 -11   6   3      102.23      104.24     10.75 o 
 -10   6   3       15.90       23.92      7.40 o 
  -9   6   3      280.77      292.81     12.40 o 
  -8   6   3      299.55      304.31     13.49 o 
  -7   6   3      171.18      137.26     16.26 o 
  -6   6   3      591.60      566.83     15.83 o 
  -5   6   3     1088.61     1060.82     18.00 o 
  -4   6   3        0.01       12.87      3.08 o 
  -3   6   3       38.49       28.73      1.88 o 
  -2   6   3      388.58      406.77      5.19 o 
  -1   6   3       74.92       79.11      2.55 o 
   0   6   3     2031.65     2179.37     16.90 o 
   1   6   3     1069.51     1085.47     11.27 o 
   2   6   3     4556.66     4726.57     90.29 o 
   3   6   3      467.05      507.24      9.95 o 
   4   6   3       14.56        6.93      4.92 o 
   5   6   3      107.27      106.39      6.66 o 
   6   6   3        1.19        2.59      4.19 o 
   7   6   3       48.48       52.12      4.88 o 
   8   6   3        9.56        4.69      3.69 o 
   9   6   3        2.88        7.67      3.68 o 
  10   6   3      398.60      374.27     49.47 o 
  11   6   3        0.21        8.11      3.76 o 
  12   6   3      301.09      276.58     15.99 o 
 -13   7   3       46.02       43.80      9.10 o 
 -12   7   3       24.34       23.11      7.28 o 
 -11   7   3        0.45        4.49      6.16 o 
 -10   7   3      594.83      594.49     15.79 o 
  -9   7   3        9.17        8.18      7.72 o 
  -8   7   3      197.42      192.64     11.91 o 
  -7   7   3      390.46      373.42     37.51 o 
  -6   7   3      382.30      368.83     14.02 o 
  -5   7   3      354.65      326.79     12.76 o 
  -4   7   3     2278.94     2525.84     32.98 o 
  -3   7   3      884.79      956.67      9.70 o 
  -2   7   3     5485.66     5890.21     88.84 o 
  -1   7   3     2279.96     2370.28     20.42 o 
   0   7   3       56.25       45.29      3.04 o 
   1   7   3      390.48      428.84      9.32 o 
   2   7   3     3737.12     3872.49     37.65 o 
   3   7   3        5.60       10.76      3.46 o 
   4   7   3     1477.34     1493.44     21.54 o 
   5   7   3      994.59      978.95     18.92 o 
   6   7   3       94.58      100.92      6.42 o 
   7   7   3        6.83       18.82      5.62 o 
   8   7   3       12.20       21.76      5.88 o 
   9   7   3      249.95      225.68      8.97 o 
  10   7   3       12.29       11.73      4.56 o 
  11   7   3       89.00      103.56     10.89 o 
  12   7   3        0.06        4.96      5.58 o 
 -13   8   3        6.35        6.34      4.64 o 
 -12   8   3       87.38       99.21     12.88 o 
 -11   8   3       32.67       36.87     10.81 o 
 -10   8   3      272.96      286.46     21.35 o 
  -9   8   3      119.62      132.61     10.66 o 
  -8   8   3        8.18       12.95      7.98 o 
  -7   8   3      379.72      378.99     14.89 o 
  -6   8   3      942.64      919.87     29.47 o 
  -5   8   3     2026.76     1968.83     35.03 o 
  -4   8   3      145.95      143.86      4.27 o 
  -3   8   3        8.95       13.01      2.62 o 
  -2   8   3       91.06       87.97      4.29 o 
  -1   8   3      565.29      560.19      9.59 o 
   0   8   3      730.06      731.78     14.55 o 
   1   8   3      128.35      145.53      6.79 o 
   2   8   3       69.05       76.54      5.32 o 
   3   8   3      146.12      188.15      6.86 o 
   4   8   3       82.37       87.54      6.26 o 
   5   8   3       20.67       23.11      4.31 o 
   6   8   3       41.44       44.78      7.99 o 
   7   8   3      228.29      212.91      7.18 o 
   8   8   3     1518.31     1537.54     26.22 o 
   9   8   3      349.23      338.10     14.43 o 
  10   8   3       83.67       95.74      8.57 o 
  11   8   3       94.54       88.80     11.77 o 
 -13   9   3       59.46       63.99      9.19 o 
 -12   9   3      390.43      380.10     15.72 o 
 -11   9   3        3.04       13.61      5.82 o 
 -10   9   3        0.32       10.76      9.35 o 
  -9   9   3      280.84      276.80     12.81 o 
  -8   9   3     1794.55     1869.14     54.00 o 
  -7   9   3       53.23       51.34     12.46 o 
  -6   9   3        9.49       12.14      4.79 o 
  -5   9   3      629.44      672.27     18.74 o 
  -4   9   3      124.05      135.21      5.86 o 
  -3   9   3       61.18       42.72      4.10 o 
  -2   9   3        1.31        6.78      2.40 o 
  -1   9   3      116.74      130.53      4.56 o 
   0   9   3       54.41       63.77      4.57 o 
   1   9   3      592.50      578.19     14.54 o 
   2   9   3       25.83       27.95      5.01 o 
   3   9   3      157.14      147.44      8.86 o 
   4   9   3      101.07      117.85      6.56 o 
   5   9   3        8.79        8.01      4.49 o 
   6   9   3       98.00      107.29      9.50 o 
   7   9   3        5.11       11.73      4.82 o 
   8   9   3      132.20      149.01     11.33 o 
   9   9   3      178.43      170.40     11.11 o 
  10   9   3       10.72       12.70      6.42 o 
  11   9   3      182.94      168.96     17.03 o 
 -12  10   3       20.94       20.88      6.86 o 
 -11  10   3     1296.89     1371.30     27.80 o 
 -10  10   3       24.79       24.79      6.31 o 
  -9  10   3       10.04       13.33      6.39 o 
  -8  10   3     1340.75     1418.38     31.71 o 
  -7  10   3      407.47      414.85     40.44 o 
  -6  10   3     1683.52     1649.26     35.51 o 
  -5  10   3      361.46      361.67     12.71 o 
  -4  10   3        5.90        7.55      1.88 o 
  -3  10   3       52.31       52.98      4.08 o 
  -2  10   3       44.83       51.51      3.29 o 
  -1  10   3      837.21      827.30     15.96 o 
   0  10   3      378.51      322.98     13.45 o 
   1  10   3      860.44      878.70     23.89 o 
   2  10   3      216.28      228.27      8.94 o 
   3  10   3      341.05      320.34      9.49 o 
   4  10   3        8.14       10.94      5.66 o 
   5  10   3      195.18      195.25      8.92 o 
   6  10   3      383.04      373.43     11.22 o 
   7  10   3       76.27       78.93      7.23 o 
   8  10   3       55.75       51.80      5.33 o 
   9  10   3       28.20       43.27      8.61 o 
  10  10   3      168.59      172.75     14.65 o 
  11  10   3      141.15      148.94     15.03 o 
 -12  11   3      333.09      328.46     15.73 o 
 -11  11   3      176.87      180.41     14.12 o 
 -10  11   3      500.10      511.08     17.49 o 
  -9  11   3       36.28       28.02      8.00 o 
  -8  11   3      592.10      616.87     21.73 o 
  -7  11   3       12.33       13.31      8.70 o 
  -6  11   3      881.05      845.00     36.87 o 
  -5  11   3      925.46      875.08     12.03 o 
  -4  11   3      792.70      734.38     10.57 o 
  -3  11   3      143.16      125.98      5.99 o 
  -2  11   3       57.61       55.26      7.27 o 
  -1  11   3       28.50       26.27      5.49 o 
   0  11   3      352.03      379.78     15.26 o 
   1  11   3      666.40      663.03     12.80 o 
   2  11   3      562.31      552.39     12.42 o 
   3  11   3        5.31        7.98      4.33 o 
   4  11   3       92.61      107.01      9.44 o 
   5  11   3      104.63      101.02      6.12 o 
   6  11   3       24.84       26.72      4.90 o 
   7  11   3        9.53        6.06      4.04 o 
   8  11   3     1089.04     1135.79     23.72 o 
   9  11   3      199.21      164.57     11.53 o 
  10  11   3      917.69      999.13     30.19 o 
 -11  12   3      568.72      564.37     25.94 o 
 -10  12   3       42.64       31.72      7.51 o 
  -9  12   3       23.32       22.16      7.77 o 
  -8  12   3      207.52      216.63     22.25 o 
  -7  12   3      477.36      490.97     27.38 o 
  -6  12   3     2286.16     2258.81     35.36 o 
  -5  12   3      368.79      386.69     15.84 o 
  -4  12   3       28.42       20.96      6.71 o 
  -3  12   3      119.63      122.40      6.29 o 
  -2  12   3     2706.99     2705.45     37.12 o 
  -1  12   3     1206.23     1167.12     21.80 o 
   0  12   3      357.50      343.45     10.61 o 
   1  12   3       93.16       96.75      6.72 o 
   2  12   3      173.88      154.82      6.82 o 
   3  12   3       65.65       55.83      5.48 o 
   4  12   3      201.01      204.51      8.08 o 
   5  12   3     1101.15     1112.33     18.12 o 
   6  12   3      404.78      443.60     17.47 o 
   7  12   3      179.46      182.28      8.46 o 
   8  12   3      158.44      165.79     14.34 o 
   9  12   3      230.44      240.39     13.28 o 
  10  12   3      196.28      190.08     13.71 o 
 -11  13   3       63.28       57.68     10.36 o 
 -10  13   3       90.77       74.54     13.06 o 
  -9  13   3       55.38       56.57      7.61 o 
  -8  13   3       63.86       69.23     14.79 o 
  -7  13   3       51.95       45.98     17.19 o 
  -6  13   3        8.36       14.46      7.50 o 
  -5  13   3       21.35       23.59      7.84 o 
  -4  13   3        2.04        8.37      3.67 o 
  -3  13   3      480.19      515.21     25.60 o 
  -2  13   3      454.32      436.23     16.51 o 
  -1  13   3        5.59       10.13      3.70 o 
   0  13   3     1343.39     1318.46     21.89 o 
   1  13   3      688.38      730.37     14.70 o 
   2  13   3     1111.09     1055.73     17.47 o 
   3  13   3      265.87      232.25      8.41 o 
   4  13   3       92.30       91.51      6.78 o 
   5  13   3      217.50      214.08     11.24 o 
   6  13   3        0.84        6.67      3.92 o 
   7  13   3        2.23        7.10      5.20 o 
   8  13   3       15.96       19.61      6.42 o 
   9  13   3      115.85      141.56     10.29 o 
 -10  14   3       52.05       47.53      8.49 o 
  -9  14   3       81.69      101.93     10.93 o 
  -8  14   3      332.88      340.56     20.93 o 
  -7  14   3       32.03       28.91      9.53 o 
  -6  14   3       42.99       62.96      8.79 o 
  -5  14   3        6.19       16.69     11.23 o 
  -4  14   3        5.98       17.64      9.35 o 
  -3  14   3        0.03        3.74      6.05 o 
  -2  14   3      216.91      178.51      6.88 o 
  -1  14   3       43.70       21.15      4.99 o 
   0  14   3      317.63      210.78     10.47 o 
   1  14   3      749.11      633.62     15.26 o 
   2  14   3      109.35      112.32      6.87 o 
   3  14   3      108.05      112.32      7.82 o 
   4  14   3        0.02        7.93      4.25 o 
   5  14   3      237.77      211.96     11.22 o 
   6  14   3      109.12      115.15      9.86 o 
   7  14   3       73.31       71.72      7.97 o 
   8  14   3       89.93       89.81      9.07 o 
   9  14   3       38.21       20.51      5.91 o 
  -9  15   3       46.81       31.68      7.40 o 
  -8  15   3       83.72       77.16     13.48 o 
  -7  15   3      301.21      320.97     16.56 o 
  -6  15   3        0.13        3.21      5.99 o 
  -5  15   3        0.00       11.04      8.44 o 
  -4  15   3      664.33      598.99     16.39 o 
  -3  15   3       32.51       11.35      4.42 o 
  -2  15   3        0.47       10.25      6.79 o 
  -1  15   3       46.90       35.24      5.80 o 
   0  15   3        5.97       16.24      5.11 o 
   1  15   3        0.53        3.70      4.68 o 
   2  15   3       61.56       41.45      6.50 o 
   3  15   3        1.88        6.97      4.28 o 
   4  15   3      424.30      428.99     24.59 o 
   5  15   3        1.21        9.77      4.48 o 
   6  15   3        6.14       13.68      6.33 o 
   7  15   3       39.25       29.21      7.11 o 
   8  15   3       41.87       42.30      8.47 o 
  -9  16   3      193.72      173.21     12.79 o 
  -8  16   3        8.51        8.02      7.42 o 
  -7  16   3       95.91      116.97     13.13 o 
  -6  16   3       24.30       29.76      8.24 o 
  -5  16   3       26.89       17.77      6.25 o 
  -4  16   3       22.23       23.75      8.04 o 
  -3  16   3      122.21      102.34      8.53 o 
  -2  16   3      111.55      105.60      6.26 o 
  -1  16   3       17.24        6.43      3.78 o 
   0  16   3       91.12       94.44      7.94 o 
   1  16   3       17.31       16.38      4.64 o 
   2  16   3        3.01        8.30      4.70 o 
   3  16   3      287.84      291.42     14.41 o 
   4  16   3       30.57       29.92      6.22 o 
   5  16   3       11.83       16.90      6.65 o 
   6  16   3      170.72      174.22     13.94 o 
   7  16   3        1.10        1.78      5.79 o 
  -7  17   3        0.39       18.59     12.73 o 
  -6  17   3       24.83       26.45     11.73 o 
  -5  17   3       33.88       26.58     22.39 o 
  -4  17   3      220.36      190.43     10.44 o 
  -3  17   3       58.23       57.68      8.46 o 
  -2  17   3       51.34       58.77      7.91 o 
  -1  17   3       19.51       18.97      4.30 o 
   0  17   3       34.16       44.20      6.83 o 
   1  17   3       38.69       46.64      6.60 o 
   2  17   3       64.71       78.49      9.99 o 
   3  17   3       28.72       24.04      4.89 o 
   4  17   3        0.02        9.29      6.79 o 
   5  17   3        0.14        8.19      5.92 o 
   6  17   3        5.75       17.22      7.26 o 
  -6  18   3       12.15       19.86      6.64 o 
  -5  18   3       14.71       18.64      5.84 o 
  -4  18   3      133.01      163.39     11.12 o 
  -3  18   3       56.93       42.73      7.87 o 
  -2  18   3       84.84       91.85      8.87 o 
  -1  18   3      159.89      178.08      7.58 o 
   0  18   3       21.99       23.23      6.25 o 
   1  18   3      222.70      222.71     15.08 o 
   2  18   3      108.55      117.43     10.38 o 
   3  18   3      152.71      186.64     14.43 o 
   4  18   3      104.92      100.65     11.36 o 
   5  18   3       59.88       81.04      9.66 o 
  -4  19   3       34.89       34.93      9.24 o 
  -3  19   3      382.02      464.69     22.69 o 
  -2  19   3        7.70       10.89      6.21 o 
  -1  19   3      372.14      381.26     15.55 o 
   0  19   3       69.79       83.87      6.48 o 
   1  19   3       76.62       68.06      6.27 o 
   2  19   3       46.76       66.45      9.33 o 
   3  19   3      248.53      257.69     15.79 o 
 -14   0   4      575.74      561.90     33.85 o 
 -12   0   4      315.86      342.15     14.05 o 
 -10   0   4      105.18      110.90     11.93 o 
  -8   0   4     2044.44     2215.27     40.91 o 
  -6   0   4        2.24        5.29      1.98 o 
  -4   0   4        1.06        1.83      1.37 o 
  -2   0   4      389.25      384.19     12.99 o 
   0   0   4       10.89       12.51      3.96 o 
   2   0   4     4430.57     4761.28     36.32 o 
   4   0   4    21966.35    24735.06    277.98 o 
   6   0   4     5129.47     5468.70     73.43 o 
   8   0   4     1422.62     1344.21     33.07 o 
  10   0   4      566.95      491.33     21.52 o 
  12   0   4       50.92       66.84      9.36 o 
 -14   1   4      136.25      149.19     24.52 o 
 -13   1   4      109.50      101.76     12.73 o 
 -12   1   4        1.61        4.84      3.81 o 
 -11   1   4      119.34      137.30      9.25 o 
 -10   1   4      133.15      131.94      6.95 o 
  -9   1   4       38.69       44.12      5.69 o 
  -8   1   4      109.58       94.73      6.15 o 
  -7   1   4      991.06     1043.67     12.06 o 
  -6   1   4     3631.61     3920.10     25.72 o 
  -5   1   4     3929.55     4257.94     22.57 o 
  -4   1   4      979.36     1012.65      6.68 o 
  -3   1   4      393.78      420.90      4.65 o 
  -2   1   4      703.30      681.44      2.72 o 
  -1   1   4     1179.03     1014.40      8.79 o 
   0   1   4      738.00      716.51      9.57 o 
   1   1   4     2380.16     2456.13     12.44 o 
   2   1   4       55.80       79.83      2.67 o 
   3   1   4     2209.79     2293.26     18.63 o 
   4   1   4     1223.16     1159.84     17.73 o 
   5   1   4      924.16      921.36     14.39 o 
   6   1   4      325.63      327.34     12.45 o 
   7   1   4     1213.60     1174.51     22.34 o 
   8   1   4     1313.40     1414.33     31.13 o 
   9   1   4      907.01      875.20     22.53 o 
  10   1   4      242.46      235.36     11.44 o 
  11   1   4       27.05       23.99      7.18 o 
  12   1   4        1.74       12.54      7.20 o 
 -14   2   4      154.54      156.64     14.32 o 
 -13   2   4        0.02        5.16      4.51 o 
 -12   2   4      114.72      118.89     12.18 o 
 -11   2   4      256.36      240.82     14.27 o 
 -10   2   4      100.44       96.37      5.85 o 
  -9   2   4      812.29      823.91     12.21 o 
  -8   2   4      194.74      226.10      6.48 o 
  -7   2   4     1074.78     1043.13     12.18 o 
  -6   2   4      214.76      216.04      4.32 o 
  -5   2   4     1823.63     1873.91     11.23 o 
  -4   2   4      362.61      320.49      3.91 o 
  -3   2   4      975.42      925.52      6.06 o 
  -2   2   4      270.83      291.74      3.68 o 
  -1   2   4      276.03      262.30      3.78 o 
   0   2   4      195.90      187.76      4.35 o 
   1   2   4      241.73      246.40      4.83 o 
   2   2   4      410.62      415.81      6.29 o 
   3   2   4     2549.82     2745.98     42.93 o 
   4   2   4     2315.16     2499.12     26.33 o 
   5   2   4     2977.23     3045.08     44.60 o 
   6   2   4      580.41      609.48     15.74 o 
   7   2   4       32.52       37.91      6.24 o 
   8   2   4        1.03        3.30      5.17 o 
   9   2   4        2.96        7.42      5.10 o 
  10   2   4       19.00       23.22      5.90 o 
  11   2   4      429.78      411.76     17.72 o 
  12   2   4       67.85       58.95      7.17 o 
 -14   3   4       31.64       27.63      9.16 o 
 -13   3   4      141.67      122.24     13.59 o 
 -12   3   4      454.64      493.15     16.96 o 
 -11   3   4        0.01        3.33      4.82 o 
 -10   3   4      119.21      120.56      7.74 o 
  -9   3   4      289.77      283.17      6.08 o 
  -8   3   4       68.50       71.01      4.34 o 
  -7   3   4     2123.61     2124.93     29.18 o 
  -6   3   4     3617.98     3773.11     31.04 o 
  -5   3   4       63.43       70.31      1.96 o 
  -4   3   4       55.13       56.26      1.94 o 
  -3   3   4        0.69        1.72      1.79 o 
  -2   3   4     1925.83     1886.09     14.80 o 
  -1   3   4        7.82        9.90      1.67 o 
   0   3   4     1912.84     1789.13      9.67 o 
   1   3   4     3240.89     3177.47     20.85 o 
   2   3   4      971.38      908.45      7.88 o 
   3   3   4      568.61      618.97     13.87 o 
   4   3   4      361.88      400.13     10.86 o 
   5   3   4      781.67      792.89     14.06 o 
   6   3   4      369.67      345.53     13.79 o 
   7   3   4      572.41      579.46     15.59 o 
   8   3   4      251.12      219.80     12.69 o 
   9   3   4       27.06       20.74      5.13 o 
  10   3   4       86.91       87.58      6.89 o 
  11   3   4       44.80       53.72      6.59 o 
  12   3   4       92.15       78.90      9.66 o 
 -14   4   4        0.06        5.25      3.52 o 
 -13   4   4      123.94      126.76     18.84 o 
 -12   4   4      207.58      194.19     13.45 o 
 -11   4   4      322.81      294.66     12.57 o 
 -10   4   4       64.38       61.99      5.59 o 
  -9   4   4        6.83        9.63      2.22 o 
  -8   4   4       55.96       45.40      2.54 o 
  -7   4   4     1280.17     1398.82     26.98 o 
  -6   4   4       49.91       72.65      5.07 o 
  -5   4   4     2985.68     3279.15     40.62 o 
  -4   4   4      360.76      332.79      4.17 o 
  -3   4   4     3330.09     3389.16     18.34 o 
  -2   4   4        1.46        3.90      1.84 o 
  -1   4   4      263.30      237.68      4.40 o 
   0   4   4       56.73       61.18      2.23 o 
   1   4   4     2693.65     2644.89     17.84 o 
   2   4   4      228.38      253.68      4.60 o 
   3   4   4       57.95       64.29      4.44 o 
   4   4   4      109.62      112.86      5.49 o 
   5   4   4      518.83      545.01     17.18 o 
   6   4   4       12.66       16.14      6.42 o 
   7   4   4      579.53      593.19     13.98 o 
   8   4   4        2.74        4.94      4.37 o 
   9   4   4      168.48      162.60     10.37 o 
  10   4   4        4.97        6.06      5.13 o 
  11   4   4        1.86        8.20      4.47 o 
  12   4   4       73.12       77.68     10.17 o 
 -14   5   4      124.47      107.00     13.65 o 
 -13   5   4        6.33        7.17      3.83 o 
 -12   5   4      276.68      257.74     14.35 o 
 -11   5   4        0.73        5.81      4.28 o 
 -10   5   4        4.88        3.66      5.18 o 
  -9   5   4       26.81       26.91      2.15 o 
  -8   5   4       33.51       31.99      2.73 o 
  -7   5   4      134.81      141.42      7.59 o 
  -6   5   4      129.57      114.70      5.44 o 
  -5   5   4      219.78      223.87      8.93 o 
  -4   5   4     1127.87     1199.17     12.30 o 
  -3   5   4      129.19      112.81      2.46 o 
  -2   5   4     1182.72     1248.55      9.72 o 
  -1   5   4        0.12        6.43      1.78 o 
   0   5   4      571.71      487.88      5.25 o 
   1   5   4      287.96      233.66      4.08 o 
   2   5   4     1864.53     1856.73     20.14 o 
   3   5   4       81.60       94.20      5.12 o 
   4   5   4      125.56      143.44      6.61 o 
   5   5   4      224.29      230.81      9.06 o 
   6   5   4      407.06      410.81     10.82 o 
   7   5   4       38.48       53.52      6.32 o 
   8   5   4      339.31      305.33      9.05 o 
   9   5   4       78.12       74.13      6.36 o 
  10   5   4        1.23        9.34      4.39 o 
  11   5   4        7.33       16.90      6.73 o 
  12   5   4       49.48       41.78      9.44 o 
 -14   6   4        6.83        7.94      4.40 o 
 -13   6   4      158.50      174.60     17.61 o 
 -12   6   4       12.87       27.75      5.02 o 
 -11   6   4        0.06        5.37      5.73 o 
 -10   6   4      475.67      464.06     12.80 o 
  -9   6   4        6.58        8.16      5.40 o 
  -8   6   4       10.58       14.16      6.59 o 
  -7   6   4      152.20      150.97      8.63 o 
  -6   6   4      130.88      136.07      6.73 o 
  -5   6   4     1138.39     1196.73     18.21 o 
  -4   6   4       69.34       51.41      9.05 o 
  -3   6   4      100.43       88.70      2.81 o 
  -2   6   4      158.84      181.15      4.25 o 
  -1   6   4      834.01      883.18      8.20 o 
   0   6   4       10.16       11.65      2.11 o 
   1   6   4      258.23      235.05      6.58 o 
   2   6   4      187.44      202.29     12.02 o 
   3   6   4       81.32       90.34      5.61 o 
   4   6   4      269.24      275.01     11.32 o 
   5   6   4     1111.26     1097.79     20.49 o 
   6   6   4       16.73       15.66      4.57 o 
   7   6   4      213.07      219.04      9.13 o 
   8   6   4       18.12       15.41      4.49 o 
   9   6   4        4.93        9.99      4.24 o 
  10   6   4        0.00        1.05      4.59 o 
  11   6   4      103.82      116.14     12.57 o 
 -13   7   4       97.45      112.51     18.59 o 
 -12   7   4       41.24       36.48      7.59 o 
 -11   7   4       22.44       26.18      8.12 o 
 -10   7   4       14.03       15.49      6.19 o 
  -9   7   4      118.54      124.74      9.78 o 
  -8   7   4        1.53       11.31      6.30 o 
  -7   7   4       17.07       21.25      8.02 o 
  -6   7   4      564.41      517.92     14.42 o 
  -5   7   4      300.95      300.51     11.69 o 
  -4   7   4      977.00      968.59     21.61 o 
  -3   7   4      304.37      341.20      8.46 o 
  -2   7   4       19.51       21.32      2.36 o 
  -1   7   4      152.26      147.05      4.18 o 
   0   7   4        4.84       10.04      2.28 o 
   1   7   4      122.33      126.47      6.22 o 
   2   7   4       53.94       40.63      4.37 o 
   3   7   4      292.40      281.45      8.67 o 
   4   7   4      100.82       93.47      6.17 o 
   5   7   4     1043.34     1020.50     20.48 o 
   6   7   4      154.20      153.64      9.19 o 
   7   7   4      485.78      465.99     12.13 o 
   8   7   4       29.99       32.68      5.61 o 
   9   7   4        7.14       16.51      4.87 o 
  10   7   4       26.57       19.23      4.93 o 
  11   7   4        0.09        2.17      6.34 o 
 -13   8   4       11.87       19.44      6.45 o 
 -12   8   4       20.70       16.71      7.08 o 
 -11   8   4       71.17       80.11      9.56 o 
 -10   8   4       51.75       59.09      8.41 o 
  -9   8   4      323.18      340.86     12.53 o 
  -8   8   4      271.13      255.26     12.25 o 
  -7   8   4      870.23      904.29     19.84 o 
  -6   8   4        6.18        8.19      4.80 o 
  -5   8   4        9.13       10.68      5.59 o 
  -4   8   4     5022.08     5234.74     31.33 o 
  -3   8   4     1134.85     1093.54     35.31 o 
  -2   8   4      292.54      346.13      8.66 o 
  -1   8   4      813.82      749.08      9.81 o 
   0   8   4        6.19       13.51      5.54 o 
   1   8   4       57.36       65.65      4.25 o 
   2   8   4     1531.85     1654.29     23.12 o 
   3   8   4     1306.36     1376.74     21.23 o 
   4   8   4      135.53      137.24      7.64 o 
   5   8   4       23.27       26.25      6.70 o 
   6   8   4       74.28       74.00      6.34 o 
   7   8   4       16.98       19.05      4.86 o 
   8   8   4        0.43        3.14      5.28 o 
   9   8   4      157.31      165.02      9.79 o 
  10   8   4      194.08      183.57     11.84 o 
  11   8   4        4.85       19.75      9.33 o 
 -13   9   4        2.24       14.37      6.04 o 
 -12   9   4      134.98      112.38     10.89 o 
 -11   9   4        0.29        3.86      6.35 o 
 -10   9   4      351.17      371.06     16.24 o 
  -9   9   4      828.60      819.20     18.33 o 
  -8   9   4      296.63      312.44     15.14 o 
  -7   9   4      364.29      339.53     12.00 o 
  -6   9   4      934.64      909.86     18.39 o 
  -5   9   4      317.45      318.87     15.20 o 
  -4   9   4      714.33      680.13     10.17 o 
  -3   9   4        5.29        3.98      3.22 o 
  -2   9   4      101.69      118.36      4.40 o 
  -1   9   4       49.85       44.15      3.20 o 
   0   9   4       80.30       62.29      5.27 o 
   1   9   4       26.17       40.95      4.55 o 
   2   9   4      859.12      896.30     18.20 o 
   3   9   4       47.50       56.01      5.93 o 
   4   9   4      280.45      290.16     10.10 o 
   5   9   4       35.68       25.25      5.13 o 
   6   9   4      571.70      616.29     15.84 o 
   7   9   4      303.95      294.37      8.91 o 
   8   9   4      175.23      169.53      7.33 o 
   9   9   4      473.81      446.92     11.96 o 
  10   9   4      390.99      397.08     17.08 o 
  11   9   4        5.23        9.86      6.92 o 
 -12  10   4       89.23       79.99     11.32 o 
 -11  10   4       93.89      101.33      9.90 o 
 -10  10   4      260.14      257.99     13.45 o 
  -9  10   4     2074.12     2083.25     41.13 o 
  -8  10   4       37.63       32.94      6.40 o 
  -7  10   4      572.73      510.21     16.43 o 
  -6  10   4      136.03      130.58     13.27 o 
  -5  10   4      238.75      240.11     10.43 o 
  -4  10   4        7.10        9.91      4.58 o 
  -3  10   4     1238.50     1154.88     25.48 o 
  -2  10   4      274.69      277.54      7.85 o 
  -1  10   4      142.32      137.35      6.04 o 
   0  10   4      474.87      483.38     14.02 o 
   1  10   4      664.68      657.51     18.93 o 
   2  10   4       22.42       21.25      4.51 o 
   3  10   4       16.89       14.48      4.78 o 
   4  10   4      159.90      162.04      7.76 o 
   5  10   4      377.75      346.02     10.39 o 
   6  10   4      476.92      450.35     10.52 o 
   7  10   4      260.80      235.83      9.17 o 
   8  10   4       76.40       57.25      6.51 o 
   9  10   4       54.16       53.35      9.51 o 
  10  10   4       24.26       22.03      7.35 o 
 -12  11   4       62.75       73.55     10.89 o 
 -11  11   4       37.99       40.58      9.03 o 
 -10  11   4       27.74       37.69      8.67 o 
  -9  11   4     1202.38     1293.99     37.22 o 
  -8  11   4      440.36      429.84     17.18 o 
  -7  11   4      204.30      225.39     12.86 o 
  -6  11   4      137.95      134.59      8.82 o 
  -5  11   4     3120.91     3095.63     39.86 o 
  -4  11   4      649.05      604.42     10.83 o 
  -3  11   4      878.32      896.36     39.65 o 
  -2  11   4       48.38       55.59      3.86 o 
  -1  11   4     2058.58     1996.51     26.88 o 
   0  11   4      178.69      161.77     12.19 o 
   1  11   4      173.11      172.54      9.55 o 
   2  11   4       36.49       35.75      5.58 o 
   3  11   4      178.92      182.54     15.15 o 
   4  11   4      237.03      235.27      9.53 o 
   5  11   4      833.61      808.44     14.91 o 
   6  11   4       34.76       35.76      6.94 o 
   7  11   4       15.70       18.17      7.37 o 
   8  11   4        4.20       10.63      4.11 o 
   9  11   4      496.41      543.78     34.94 o 
  10  11   4       26.97       45.02      7.96 o 
 -11  12   4        0.38        5.59      5.65 o 
 -10  12   4       37.23       23.18     11.92 o 
  -9  12   4      291.20      269.64     17.08 o 
  -8  12   4      493.66      522.08     22.01 o 
  -7  12   4       12.63       22.86      7.14 o 
  -6  12   4      158.92      143.62     10.67 o 
  -5  12   4     1110.33     1060.44     25.70 o 
  -4  12   4      180.18      160.63     14.80 o 
  -3  12   4       69.40       80.70      9.46 o 
  -2  12   4     1763.33     1702.50     21.77 o 
  -1  12   4     1654.91     1612.99     18.05 o 
   0  12   4     1980.42     1938.62     24.76 o 
   1  12   4      631.76      631.27     11.69 o 
   2  12   4     1472.29     1431.37     25.44 o 
   3  12   4       65.09       67.21      7.43 o 
   4  12   4      283.43      263.85      8.73 o 
   5  12   4      362.73      353.18      9.55 o 
   6  12   4       24.01       20.32      6.93 o 
   7  12   4      269.17      251.39     13.54 o 
   8  12   4      389.42      399.00     14.35 o 
   9  12   4        2.46       19.58      6.88 o 
 -11  13   4       11.26        6.54      5.48 o 
 -10  13   4        0.99        4.82      5.36 o 
  -9  13   4       10.53       10.19      6.41 o 
  -8  13   4      337.55      305.48     16.68 o 
  -7  13   4       66.50       77.39      7.48 o 
  -6  13   4       11.31       18.42      6.56 o 
  -5  13   4       35.82       43.79      6.99 o 
  -4  13   4       90.72       90.40     10.95 o 
  -3  13   4     2370.87     2266.10     60.03 o 
  -2  13   4     1540.59     1505.01     24.32 o 
  -1  13   4      887.33      862.27     16.31 o 
   0  13   4      813.56      777.47     15.37 o 
   1  13   4       36.28       45.34      5.96 o 
   2  13   4     1501.21     1421.67     21.28 o 
   3  13   4       50.89       65.03      9.18 o 
   4  13   4      442.29      406.63     13.10 o 
   5  13   4       21.61       29.18      4.91 o 
   6  13   4       61.63       66.06      6.26 o 
   7  13   4        9.96       10.66      5.63 o 
   8  13   4        4.05       10.51      5.97 o 
   9  13   4       22.58       26.53      6.70 o 
 -10  14   4       34.36       39.04      9.22 o 
  -9  14   4       15.01       17.99      6.38 o 
  -8  14   4       53.44       60.42     14.69 o 
  -7  14   4        2.24        8.26      5.50 o 
  -6  14   4      491.07      506.21     24.69 o 
  -5  14   4       18.57       16.81      8.00 o 
  -4  14   4        2.17        4.88      6.30 o 
  -3  14   4        0.00        2.75      4.15 o 
  -2  14   4        5.44        3.09      3.30 o 
  -1  14   4        2.12        6.57      2.79 o 
   0  14   4      335.78      320.21      8.73 o 
   1  14   4      392.80      382.30      9.91 o 
   2  14   4      512.86      541.68     13.15 o 
   3  14   4      319.53      286.66     10.50 o 
   4  14   4        3.36        9.44      5.69 o 
   5  14   4      280.38      287.79     13.24 o 
   6  14   4       56.67       62.43      8.75 o 
   7  14   4        4.96       10.47      6.13 o 
   8  14   4      134.18      149.05     14.87 o 
  -9  15   4       52.69       52.34      7.10 o 
  -8  15   4       49.24       59.64      8.27 o 
  -7  15   4        3.15       16.30      9.35 o 
  -6  15   4        8.96       13.72      6.07 o 
  -5  15   4       12.91       20.06     14.79 o 
  -4  15   4       42.14       19.94      7.37 o 
  -3  15   4       10.72       16.44      7.13 o 
  -2  15   4       60.29       60.23      7.11 o 
  -1  15   4      458.59      425.87     12.63 o 
   0  15   4      365.33      309.35     10.71 o 
   1  15   4       44.61       45.22      6.01 o 
   2  15   4      111.21      100.32      9.44 o 
   3  15   4        5.00        4.36      4.20 o 
   4  15   4        0.67        7.07      5.71 o 
   5  15   4       12.37       12.45      4.09 o 
   6  15   4        0.01        6.51      6.65 o 
   7  15   4       14.55        9.75      7.01 o 
  -9  16   4       40.29       43.05      9.27 o 
  -8  16   4        7.43       13.90      6.81 o 
  -7  16   4       52.19       55.55      7.94 o 
  -6  16   4       23.34       17.77      7.40 o 
  -5  16   4       10.35       13.64      6.27 o 
  -4  16   4       44.65       46.29     10.48 o 
  -3  16   4       11.13       16.33      6.24 o 
  -2  16   4      287.60      281.33     10.31 o 
  -1  16   4      426.37      431.49     13.53 o 
   0  16   4       29.05       40.98      7.84 o 
   1  16   4        2.24        7.86      4.34 o 
   2  16   4        0.06       11.53      4.11 o 
   3  16   4        1.20        4.28      4.16 o 
   4  16   4        3.03        9.83      4.06 o 
   5  16   4        0.17        7.84      7.39 o 
   6  16   4       36.12       35.83      8.47 o 
  -7  17   4       47.44       60.41      7.79 o 
  -6  17   4       89.06       84.68     13.41 o 
  -5  17   4       60.52       65.34      8.08 o 
  -4  17   4       12.90       18.03      7.57 o 
  -3  17   4        3.77       15.80      6.35 o 
  -2  17   4      116.06      129.27      8.96 o 
  -1  17   4      137.77      120.84      7.60 o 
   0  17   4       23.26       18.66      5.08 o 
   1  17   4        0.72        4.16      3.16 o 
   2  17   4       30.17       24.38      5.36 o 
   3  17   4        6.97        7.09      5.37 o 
   4  17   4        1.71        6.04      6.08 o 
   5  17   4        3.23       11.91      6.06 o 
  -6  18   4        2.30       13.34      6.32 o 
  -5  18   4       12.46       18.74      8.45 o 
  -4  18   4       95.48      105.54     11.18 o 
  -3  18   4       12.84       13.62      7.21 o 
  -2  18   4        0.02        5.08      7.13 o 
  -1  18   4        2.09        1.82      5.22 o 
   0  18   4        3.18        7.51      4.21 o 
   1  18   4       17.92       23.30      5.48 o 
   2  18   4      339.20      380.09     15.19 o 
   3  18   4       99.39      107.57     12.30 o 
   4  18   4        0.63        7.60      5.03 o 
  -4  19   4        1.72        7.12      7.21 o 
  -3  19   4      121.82      144.72     12.08 o 
  -2  19   4       74.50       81.13     14.16 o 
  -1  19   4       36.57       42.27     12.56 o 
   0  19   4      139.42      152.10      9.78 o 
   1  19   4        3.71       10.51      4.53 o 
   2  19   4        3.23        7.60      5.11 o 
 -13   0   5      490.03      517.51     26.02 o 
 -11   0   5     1217.86     1265.96     26.86 o 
  -9   0   5       79.20       78.13     16.48 o 
  -7   0   5        6.02        7.27      2.01 o 
  -5   0   5      109.95      114.30      3.43 o 
  -3   0   5     1162.71     1149.65     14.70 o 
  -1   0   5     5072.13     5478.43     32.58 o 
   1   0   5     2311.27     2403.78     20.40 o 
   3   0   5     3615.44     3758.97    194.46 o 
   5   0   5      111.75      142.98     12.84 o 
   7   0   5       70.00       72.10     14.33 o 
   9   0   5      445.34      425.75     16.51 o 
  11   0   5       46.60       39.24      8.46 o 
 -14   1   5       54.41       85.69     19.59 o 
 -13   1   5       99.61      100.23     12.17 o 
 -12   1   5       17.62       14.84      5.14 o 
 -11   1   5        1.82        6.14      2.90 o 
 -10   1   5        9.90       10.09      2.98 o 
  -9   1   5      323.21      342.78      8.79 o 
  -8   1   5       64.12       75.56      3.85 o 
  -7   1   5      438.56      399.80      7.01 o 
  -6   1   5     1425.45     1541.22     11.46 o 
  -5   1   5      383.03      374.94      5.23 o 
  -4   1   5      260.88      276.79      3.48 o 
  -3   1   5     3657.20     3828.74     24.43 o 
  -2   1   5      860.66      830.80      4.64 o 
  -1   1   5      377.82      382.67      5.16 o 
   0   1   5     1400.13     1500.15     12.62 o 
   1   1   5       95.76      112.51      3.02 o 
   2   1   5      180.42      153.47      5.45 o 
   3   1   5      219.36      225.38     12.90 o 
   4   1   5     1167.63     1152.72     17.07 o 
   5   1   5      136.53      159.11      7.72 o 
   6   1   5        0.22        3.74      4.83 o 
   7   1   5     1436.49     1452.76     28.25 o 
   8   1   5      378.03      358.94     15.25 o 
   9   1   5        1.60        7.91      4.77 o 
  10   1   5      372.40      365.48     12.39 o 
  11   1   5      167.53      155.87     13.12 o 
  12   1   5      153.01      142.24      9.75 o 
 -14   2   5       39.36       31.81      6.99 o 
 -13   2   5      255.07      289.35     17.23 o 
 -12   2   5      427.55      420.63     16.94 o 
 -11   2   5      698.74      690.28     23.72 o 
 -10   2   5      771.27      737.50     17.61 o 
  -9   2   5        2.42        6.34      2.36 o 
  -8   2   5      264.70      292.46      7.46 o 
  -7   2   5      561.75      576.10     10.50 o 
  -6   2   5       82.25       84.12      2.42 o 
  -5   2   5      274.68      289.48      4.34 o 
  -4   2   5     1707.53     1758.22     11.19 o 
  -3   2   5        2.15        6.56      1.16 o 
  -2   2   5       66.83       71.44      1.92 o 
  -1   2   5      414.03      400.02      4.31 o 
   0   2   5     4929.62     5001.53     45.80 o 
   1   2   5     6849.99     7284.58     43.21 o 
   2   2   5      251.95      267.06      5.52 o 
   3   2   5       89.39       99.14      7.08 o 
   4   2   5      164.45      148.88      7.31 o 
   5   2   5      583.33      604.81     14.50 o 
   6   2   5      120.83      121.73      8.79 o 
   7   2   5     2004.90     1972.41     30.33 o 
   8   2   5       98.78      102.21      7.16 o 
   9   2   5       37.96       31.86      6.13 o 
  10   2   5       25.10       22.26      5.56 o 
  11   2   5       21.94       20.88      5.29 o 
  12   2   5      238.31      244.20     14.11 o 
 -14   3   5      328.50      324.79     13.08 o 
 -13   3   5       45.26       51.09      8.72 o 
 -12   3   5      157.14      152.65     10.01 o 
 -11   3   5       95.98       83.39      5.54 o 
 -10   3   5       20.01       14.13      4.50 o 
  -9   3   5      736.04      737.38      9.93 o 
  -8   3   5      434.85      400.98      9.84 o 
  -7   3   5     2426.29     2415.90     28.90 o 
  -6   3   5       91.17      104.19      2.77 o 
  -5   3   5       28.74       29.45      2.18 o 
  -4   3   5      700.40      644.43      5.86 o 
  -3   3   5      562.76      558.08      5.40 o 
  -2   3   5     2414.55     2455.50     14.79 o 
  -1   3   5      156.86      151.17      3.27 o 
   0   3   5       33.51       40.01      2.05 o 
   1   3   5      670.17      652.42      6.81 o 
   2   3   5      337.25      349.94      7.26 o 
   3   3   5      732.77      817.09     17.18 o 
   4   3   5      209.24      185.62      7.01 o 
   5   3   5       12.63       19.49      4.65 o 
   6   3   5      254.62      247.27     10.14 o 
   7   3   5       59.03       64.88      7.18 o 
   8   3   5        4.21        3.57      4.44 o 
   9   3   5      292.42      267.49     11.53 o 
  10   3   5        4.03        8.54      4.57 o 
  11   3   5       41.35       25.82      6.72 o 
 -14   4   5      133.55      109.22     14.12 o 
 -13   4   5      394.35      382.50     11.85 o 
 -12   4   5        4.51       11.07      4.71 o 
 -11   4   5       64.95       80.72      9.85 o 
 -10   4   5      169.37      155.67      5.16 o 
  -9   4   5      172.78      179.25      6.30 o 
  -8   4   5       74.71       82.02      2.70 o 
  -7   4   5        8.69       18.10      2.89 o 
  -6   4   5      991.27      979.35     17.98 o 
  -5   4   5     3605.80     3843.06     33.04 o 
  -4   4   5        0.05        4.67      1.64 o 
  -3   4   5     2731.90     3027.49     23.22 o 
  -2   4   5      265.09      305.38      4.79 o 
  -1   4   5       81.69       90.04      2.60 o 
   0   4   5     1635.75     1684.71     11.59 o 
   1   4   5      165.72      175.24      4.52 o 
   2   4   5     1052.66     1127.19     16.42 o 
   3   4   5        2.31        9.26      4.21 o 
   4   4   5     1060.43     1095.23     27.24 o 
   5   4   5       69.05       71.31      5.71 o 
   6   4   5      327.32      360.03     10.79 o 
   7   4   5      187.10      180.56      8.33 o 
   8   4   5       65.92       75.78      8.70 o 
   9   4   5       19.04       28.81      7.75 o 
  10   4   5        2.39        3.22      4.29 o 
  11   4   5       10.17        9.28      4.94 o 
 -14   5   5       51.14       45.45      9.38 o 
 -13   5   5       31.49       28.12      6.47 o 
 -12   5   5       87.45       73.62      9.28 o 
 -11   5   5      154.23      158.32     10.16 o 
 -10   5   5       88.45      108.99     10.46 o 
  -9   5   5       61.03       60.65      6.27 o 
  -8   5   5      180.45      175.71      8.14 o 
  -7   5   5       28.57       29.54      4.66 o 
  -6   5   5      444.45      472.39     15.14 o 
  -5   5   5     3500.44     3560.64     29.58 o 
  -4   5   5        0.43        6.24      1.59 o 
  -3   5   5     3185.40     3522.52     26.91 o 
  -2   5   5     4685.74     5125.45     34.90 o 
  -1   5   5     5930.92     6349.07     54.28 o 
   0   5   5     1118.67     1185.05     12.23 o 
   1   5   5     1623.88     1624.81     20.46 o 
   2   5   5        2.37        6.92      3.77 o 
   3   5   5        3.26        3.61      4.46 o 
   4   5   5      849.71      862.73     15.22 o 
   5   5   5      284.89      309.22      9.52 o 
   6   5   5      124.17      124.14      8.20 o 
   7   5   5        5.67        9.04      4.71 o 
   8   5   5      277.46      280.53     10.15 o 
   9   5   5       63.95       55.75      6.48 o 
  10   5   5        3.83       10.72      4.64 o 
  11   5   5      116.53      122.61     10.62 o 
 -14   6   5      155.73      195.27     16.27 o 
 -13   6   5       10.24       17.31      6.62 o 
 -12   6   5        2.69        6.64      4.97 o 
 -11   6   5       27.15       31.43      7.04 o 
 -10   6   5       96.25      111.54      9.43 o 
  -9   6   5        0.84        7.30      5.84 o 
  -8   6   5     1773.14     1762.41     53.67 o 
  -7   6   5      157.42      173.00      8.39 o 
  -6   6   5       49.10       52.47      5.45 o 
  -5   6   5       21.48        9.85      2.70 o 
  -4   6   5      112.68      102.73      2.62 o 
  -3   6   5       51.92       72.16      3.79 o 
  -2   6   5     4220.97     4567.25     31.64 o 
  -1   6   5      774.56      742.60      9.84 o 
   0   6   5     1158.56     1218.27     24.40 o 
   1   6   5      310.87      338.24     13.35 o 
   2   6   5     1551.58     1860.51     31.95 o 
   3   6   5       57.82       51.37      5.69 o 
   4   6   5       85.24       93.63      6.19 o 
   5   6   5       23.51       39.02      6.51 o 
   6   6   5       59.83       37.98      6.60 o 
   7   6   5        0.32        6.77      5.56 o 
   8   6   5      472.70      447.13     12.26 o 
   9   6   5       68.47       59.30      6.12 o 
  10   6   5       39.47       34.40      6.20 o 
  11   6   5       68.36       79.41      9.44 o 
 -13   7   5        1.11        3.61      5.12 o 
 -12   7   5        0.22        3.89      4.47 o 
 -11   7   5      201.83      167.86     13.31 o 
 -10   7   5      887.54      859.66     20.65 o 
  -9   7   5       18.76       28.14      6.35 o 
  -8   7   5      376.50      346.12     11.58 o 
  -7   7   5       26.62       20.70      5.81 o 
  -6   7   5      236.78      235.49      9.79 o 
  -5   7   5      705.80      783.72     17.36 o 
  -4   7   5      411.63      436.26      8.66 o 
  -3   7   5     1339.21     1329.81     23.41 o 
  -2   7   5       49.79       45.63      2.91 o 
  -1   7   5      241.27      193.49      4.99 o 
   0   7   5      121.06      139.95      6.63 o 
   1   7   5       21.23       20.57      3.80 o 
   2   7   5      167.64      165.93      7.97 o 
   3   7   5      264.04      258.17      9.49 o 
   4   7   5      174.85      200.09      8.05 o 
   5   7   5        0.15        7.63      5.20 o 
   6   7   5       19.17       12.17      4.86 o 
   7   7   5        0.74        3.36      4.69 o 
   8   7   5      301.85      273.91     10.67 o 
   9   7   5       12.61        9.94      4.90 o 
  10   7   5       14.95       16.02      4.46 o 
  11   7   5        7.56        9.05      5.42 o 
 -13   8   5       66.54       70.65      8.52 o 
 -12   8   5      245.87      265.70     13.75 o 
 -11   8   5       63.57       71.05      8.90 o 
 -10   8   5       43.23       34.48      7.38 o 
  -9   8   5      244.29      266.27     13.50 o 
  -8   8   5       53.00       59.77      9.16 o 
  -7   8   5      916.54      957.10     26.54 o 
  -6   8   5      795.38      797.23     16.67 o 
  -5   8   5       15.69       15.33      4.27 o 
  -4   8   5      163.59      143.96      5.78 o 
  -3   8   5      105.62      101.43      5.46 o 
  -2   8   5      689.54      655.65     10.91 o 
  -1   8   5      142.01      122.54      4.14 o 
   0   8   5        7.89        8.63      3.86 o 
   1   8   5      590.46      601.78     18.02 o 
   2   8   5       57.38       67.97      5.98 o 
   3   8   5      730.10      746.00     21.24 o 
   4   8   5      410.45      428.97     11.25 o 
   5   8   5       72.68       82.44      6.86 o 
   6   8   5      723.22      687.57     14.02 o 
   7   8   5      261.38      239.85     15.52 o 
   8   8   5       43.10       40.97      5.62 o 
   9   8   5      121.79      132.96      9.80 o 
  10   8   5       65.86       72.06      8.05 o 
 -13   9   5       76.75       59.16      7.77 o 
 -12   9   5       57.82       63.93      8.67 o 
 -11   9   5       59.89       56.85      8.40 o 
 -10   9   5       97.93       89.29     12.16 o 
  -9   9   5      415.62      412.21     16.19 o 
  -8   9   5     1138.38     1164.20     21.73 o 
  -7   9   5     1182.94     1147.30     27.77 o 
  -6   9   5      629.09      641.26     13.58 o 
  -5   9   5      432.35      427.47     11.86 o 
  -4   9   5      494.88      494.76     11.49 o 
  -3   9   5      165.56      154.08      6.80 o 
  -2   9   5       53.09       54.06      3.46 o 
  -1   9   5      232.17      215.06      7.31 o 
   0   9   5      137.30      128.43      6.76 o 
   1   9   5        0.75        9.01      4.42 o 
   2   9   5       41.66       31.28      5.88 o 
   3   9   5      494.83      487.23     11.51 o 
   4   9   5       20.76       25.83      5.71 o 
   5   9   5       99.14      114.84      8.59 o 
   6   9   5      183.32      176.07      7.91 o 
   7   9   5      147.16      160.58      8.30 o 
   8   9   5      126.52      142.53      7.39 o 
   9   9   5       86.99       90.28      9.52 o 
  10   9   5      182.55      167.84     16.35 o 
 -12  10   5       55.15       57.08      8.54 o 
 -11  10   5      200.06      231.30     10.91 o 
 -10  10   5      622.55      593.50     30.62 o 
  -9  10   5       86.04       77.86      8.78 o 
  -8  10   5        0.03        8.15      7.25 o 
  -7  10   5      156.52      154.75      8.92 o 
  -6  10   5      252.99      259.83     12.65 o 
  -5  10   5      121.94      140.72      8.07 o 
  -4  10   5      164.52      160.38      5.61 o 
  -3  10   5      128.50      100.37      4.99 o 
  -2  10   5       45.91       58.45      3.96 o 
  -1  10   5      851.34      806.45     17.82 o 
   0  10   5      491.11      474.71     13.22 o 
   1  10   5      270.11      268.07     10.79 o 
   2  10   5      429.18      453.39     11.80 o 
   3  10   5      528.32      498.46     12.95 o 
   4  10   5       68.02       71.02      7.07 o 
   5  10   5        1.17        9.73      4.99 o 
   6  10   5      206.66      225.41      9.18 o 
   7  10   5       20.80       32.31      5.85 o 
   8  10   5       20.14       29.73      7.93 o 
   9  10   5       75.50       97.60     10.04 o 
  10  10   5      107.43      125.91     13.85 o 
 -12  11   5      527.79      554.19     19.30 o 
 -10  11   5      659.30      665.29     28.62 o 
  -9  11   5       62.37       67.54     11.24 o 
  -8  11   5      157.92      139.77      9.83 o 
  -7  11   5      140.06      147.71      9.57 o 
  -6  11   5     1368.64     1340.78     25.13 o 
  -5  11   5      385.68      386.21     14.80 o 
  -4  11   5     2416.60     2334.31     27.23 o 
  -3  11   5        2.94        2.11      3.14 o 
  -2  11   5      514.78      495.31     16.51 o 
  -1  11   5       22.53       23.44     10.99 o 
   0  11   5      527.92      492.85     14.36 o 
   1  11   5       69.09       79.96      6.81 o 
   2  11   5     2216.62     2229.96     33.46 o 
   3  11   5       13.76       17.14      5.56 o 
   4  11   5      356.69      346.02     19.84 o 
   5  11   5      204.43      214.90      8.86 o 
   6  11   5      208.88      199.07      8.85 o 
   7  11   5       14.43       22.87      7.90 o 
   8  11   5       18.57        9.97      4.66 o 
   9  11   5       50.75       42.39      7.26 o 
 -11  12   5       27.75       27.77     12.57 o 
 -10  12   5      424.13      413.77     13.39 o 
  -9  12   5      268.40      282.76     14.33 o 
  -8  12   5      249.49      266.38     15.96 o 
  -7  12   5       36.77       46.07      7.86 o 
  -6  12   5      126.84      138.64     10.33 o 
  -5  12   5      574.31      542.70     15.39 o 
  -4  12   5      464.48      471.44     13.05 o 
  -3  12   5      413.15      358.87     11.03 o 
  -2  12   5      518.51      508.62     13.84 o 
  -1  12   5      748.92      740.96     16.38 o 
   0  12   5      549.97      565.20     14.46 o 
   1  12   5       38.85       36.61      7.56 o 
   2  12   5      133.03      132.86      7.75 o 
   3  12   5     1462.28     1446.10     21.42 o 
   4  12   5      210.63      212.67     11.32 o 
   5  12   5       21.17       30.76      6.04 o 
   6  12   5        9.72       14.01      5.30 o 
   7  12   5       26.87       22.92      5.17 o 
   8  12   5      123.36      114.49     13.15 o 
   9  12   5       23.90       27.97      7.22 o 
 -11  13   5      303.75      322.74     13.64 o 
 -10  13   5        1.88       12.94      6.37 o 
  -9  13   5       60.55       77.04      9.44 o 
  -8  13   5       60.53       60.99      8.23 o 
  -7  13   5        0.24        5.12      5.34 o 
  -6  13   5        0.75        5.33      5.93 o 
  -5  13   5      674.14      690.91     18.65 o 
  -4  13   5      419.04      392.14     11.67 o 
  -3  13   5       72.53       81.92      8.43 o 
  -2  13   5      133.49      116.26      9.35 o 
  -1  13   5      458.04      477.20     12.35 o 
   0  13   5     2861.09     2763.92     39.92 o 
   1  13   5      220.64      248.22      9.89 o 
   2  13   5      601.35      523.65     12.25 o 
   3  13   5      625.04      580.04     21.99 o 
   4  13   5       54.54       61.14      6.68 o 
   5  13   5        1.98        7.84      3.79 o 
   6  13   5      171.85      165.56     10.28 o 
   7  13   5       14.68       15.05      6.53 o 
   8  13   5        8.49       19.59      7.72 o 
 -10  14   5       25.68       40.04      9.17 o 
  -9  14   5      105.28      119.98      9.91 o 
  -8  14   5      169.05      185.65     12.51 o 
  -7  14   5       16.24       21.23      6.39 o 
  -6  14   5      621.64      677.37     21.99 o 
  -5  14   5      131.51      140.01     16.48 o 
  -4  14   5       19.88       36.46      9.70 o 
  -3  14   5       29.02       14.33      4.28 o 
  -2  14   5       38.03       24.64      5.23 o 
  -1  14   5      129.81      100.19      7.46 o 
   0  14   5      258.37      218.90      9.50 o 
   1  14   5      178.52      152.33      9.35 o 
   2  14   5       38.85       49.47      8.21 o 
   3  14   5      266.66      263.68     10.34 o 
   4  14   5      127.02      144.49      8.68 o 
   5  14   5       33.31       18.40      6.24 o 
   6  14   5        0.00       10.50      5.35 o 
   7  14   5      390.23      424.54     24.93 o 
  -9  15   5        1.10        4.63      5.67 o 
  -8  15   5        4.07       11.41      5.96 o 
  -7  15   5       10.00       18.72      5.64 o 
  -6  15   5       18.52       22.66      7.00 o 
  -5  15   5       58.55       88.74      8.22 o 
  -4  15   5       77.27       94.58      8.51 o 
  -3  15   5       11.65       10.32      6.44 o 
  -2  15   5       65.80       51.41      6.53 o 
  -1  15   5       21.49       18.12      3.87 o 
   0  15   5      461.18      478.12     19.85 o 
   1  15   5        0.56        4.88      4.95 o 
   2  15   5      114.65      105.74      7.27 o 
   3  15   5       51.96       49.33      6.11 o 
   4  15   5       27.43       22.48      6.76 o 
   5  15   5      407.59      389.87     10.80 o 
   6  15   5       29.37       34.55      9.61 o 
   7  15   5       22.57       45.15      9.92 o 
  -8  16   5        4.60       11.56      5.78 o 
  -7  16   5      233.83      286.62     13.43 o 
  -6  16   5       17.88       30.63      8.27 o 
  -5  16   5      271.90      318.50     14.25 o 
  -4  16   5       91.32      113.71      9.19 o 
  -3  16   5       25.44       26.83      6.92 o 
  -2  16   5       59.72       63.17      7.53 o 
  -1  16   5        1.57        4.92      2.83 o 
   0  16   5       15.90       15.94      6.25 o 
   1  16   5      145.06      165.55     15.67 o 
   2  16   5      545.26      532.63     13.30 o 
   3  16   5       72.60       74.11      6.66 o 
   4  16   5       79.05       96.04      8.23 o 
   5  16   5       25.79       40.50      7.78 o 
   6  16   5       51.09       35.87      9.18 o 
  -7  17   5       14.58       24.21      6.27 o 
  -6  17   5       67.86       74.93     10.10 o 
  -5  17   5      490.38      519.18     19.14 o 
  -4  17   5       63.07       66.86      8.31 o 
  -3  17   5        0.09        7.37      5.76 o 
  -2  17   5      169.30      168.79      9.98 o 
  -1  17   5       83.88       85.83      7.69 o 
   0  17   5       75.45       74.75     12.51 o 
   1  17   5      128.79      132.30     10.54 o 
   2  17   5       74.40       57.70      7.30 o 
   3  17   5       51.43       56.77      6.03 o 
   4  17   5        4.03       10.34      5.88 o 
  -6  18   5       31.44       28.16      6.79 o 
  -5  18   5       63.78       66.88      7.49 o 
  -4  18   5        1.48        7.12      5.57 o 
  -3  18   5       17.50       22.36      6.19 o 
  -2  18   5       82.31      117.76      9.55 o 
  -1  18   5      160.22      204.91     12.58 o 
   0  18   5       25.37       20.57      6.41 o 
   1  18   5        0.02        7.10      4.40 o 
   2  18   5      129.00      126.52     11.07 o 
   3  18   5        8.79        8.32      6.01 o 
  -3  19   5      198.89      213.42     10.97 o 
  -2  19   5      196.49      209.20     12.57 o 
  -1  19   5        8.57       10.07      5.61 o 
   0  19   5       75.95      100.18     19.86 o 
 -14   0   6      115.92      115.94     18.52 o 
 -12   0   6     1986.35     2013.23     37.69 o 
 -10   0   6        2.30        5.85      3.96 o 
  -8   0   6      480.21      447.06     11.75 o 
  -6   0   6       37.72       26.25      2.67 o 
  -4   0   6     1145.78     1268.39     13.26 o 
  -2   0   6     1676.59     1699.62     25.62 o 
   0   0   6      274.07      249.84     10.06 o 
   2   0   6     1264.52     1348.71     18.08 o 
   4   0   6      100.44      126.43      8.93 o 
   6   0   6     1685.20     1727.57     31.65 o 
   8   0   6      279.67      267.29     13.91 o 
  10   0   6       73.30       57.68      8.63 o 
 -14   1   6       95.34       80.24     14.23 o 
 -13   1   6        0.05        5.32      6.22 o 
 -12   1   6       90.65       89.09      7.59 o 
 -11   1   6       49.99       37.38      4.34 o 
 -10   1   6      139.07      131.50      8.82 o 
  -9   1   6       50.22       53.94      4.40 o 
  -8   1   6       33.74       33.66      2.72 o 
  -7   1   6      449.01      466.00      7.23 o 
  -6   1   6       83.98      105.74      3.20 o 
  -5   1   6      685.31      701.64      8.43 o 
  -4   1   6       17.81       22.05      1.36 o 
  -3   1   6        0.00        1.79      0.81 o 
  -2   1   6       20.38       23.89      2.30 o 
  -1   1   6     3437.36     3493.10     27.63 o 
   0   1   6     2759.09     2969.27     24.47 o 
   1   1   6     1135.11     1267.68     14.63 o 
   2   1   6       22.54       31.50      2.59 o 
   3   1   6     1402.30     1480.82     18.99 o 
   4   1   6      502.16      536.02     16.08 o 
   5   1   6      755.65      784.46     16.82 o 
   6   1   6     1357.45     1407.62     48.34 o 
   7   1   6     1442.44     1459.86     33.58 o 
   8   1   6       20.85       16.64      6.91 o 
   9   1   6        8.81       11.57      5.02 o 
  10   1   6      445.15      395.54     11.03 o 
  11   1   6        0.57       12.26      5.59 o 
 -14   2   6       14.83       18.39      7.70 o 
 -13   2   6       15.47        7.56      5.84 o 
 -12   2   6       94.84       85.25      7.70 o 
 -11   2   6        0.98        3.52      3.38 o 
 -10   2   6      299.12      311.72      9.92 o 
  -9   2   6       49.56       47.52      3.20 o 
  -8   2   6        4.55        3.99      1.86 o 
  -7   2   6      351.49      369.15      6.05 o 
  -6   2   6      145.53      207.85      4.64 o 
  -5   2   6       82.43       88.23      2.62 o 
  -4   2   6      154.23      167.45      2.94 o 
  -3   2   6       40.17       47.26      1.92 o 
  -2   2   6     1257.91     1365.10     10.21 o 
  -1   2   6      235.85      276.78      5.03 o 
   0   2   6        0.36        2.18      1.96 o 
   1   2   6      592.59      547.80      8.53 o 
   2   2   6       19.73       17.27      2.51 o 
   3   2   6      908.88     1000.63     15.98 o 
   4   2   6      423.15      470.18     12.57 o 
   5   2   6      394.90      393.09     15.02 o 
   6   2   6      236.29      249.42     11.54 o 
   7   2   6       66.78       68.60      9.23 o 
   8   2   6      270.80      272.89     22.92 o 
   9   2   6      782.00      780.97     27.35 o 
  10   2   6       67.27       62.11      6.82 o 
  11   2   6        4.23       12.43      4.50 o 
 -14   3   6        9.04        8.85      4.69 o 
 -13   3   6      530.72      535.59     13.24 o 
 -12   3   6       67.66       77.30      7.76 o 
 -11   3   6      203.25      205.91      9.52 o 
 -10   3   6       81.39       80.63      5.49 o 
  -9   3   6      140.34      141.37      8.66 o 
  -8   3   6     1978.79     2003.32     30.02 o 
  -7   3   6       28.95       29.33      2.10 o 
  -6   3   6      807.11      743.83      7.87 o 
  -5   3   6     1503.95     1613.71     15.38 o 
  -4   3   6     2114.20     2277.18     31.09 o 
  -3   3   6       40.07       43.98      1.66 o 
  -2   3   6      292.47      267.75      4.17 o 
  -1   3   6       63.71       64.28      3.19 o 
   0   3   6       73.81       95.81      3.70 o 
   1   3   6     1118.58     1250.97     12.12 o 
   2   3   6      132.25      133.06      6.19 o 
   3   3   6        0.23        3.69      3.87 o 
   4   3   6       32.44       25.85      5.14 o 
   5   3   6       31.21       40.29      6.91 o 
   6   3   6      207.12      210.67     14.42 o 
   7   3   6     2369.79     2330.54     37.82 o 
   8   3   6      228.66      197.19     11.24 o 
   9   3   6        2.35        9.10      4.98 o 
  10   3   6       20.92       13.73      4.27 o 
  11   3   6        1.29       10.84      4.67 o 
 -14   4   6       55.88       56.12     10.78 o 
 -13   4   6       32.34       43.48      6.99 o 
 -12   4   6       26.65       30.08      6.53 o 
 -11   4   6      247.43      228.57     10.45 o 
 -10   4   6      121.21      118.11      5.10 o 
  -9   4   6        2.00        2.99      2.55 o 
  -8   4   6      121.38      114.32      6.56 o 
  -7   4   6      347.69      386.37      8.94 o 
  -6   4   6      364.67      317.52      5.18 o 
  -5   4   6     2519.82     2620.20     22.51 o 
  -4   4   6     2285.31     2366.09     25.89 o 
  -3   4   6      396.86      374.13      5.99 o 
  -2   4   6        1.48        6.64      2.26 o 
  -1   4   6       15.32       11.72      2.10 o 
   0   4   6      877.18      956.88      9.21 o 
   1   4   6       13.38       19.02      2.28 o 
   2   4   6      809.62      776.61     12.09 o 
   3   4   6       12.16       12.52      4.34 o 
   4   4   6      712.40      703.11     17.14 o 
   5   4   6      360.05      352.53     10.42 o 
   6   4   6      100.41      105.60      8.23 o 
   7   4   6        8.46        1.17      5.41 o 
   8   4   6        5.23       10.12      4.30 o 
   9   4   6      597.34      604.43     37.47 o 
  10   4   6      429.19      413.00     12.26 o 
  11   4   6       25.38       24.98      5.26 o 
 -14   5   6       12.12       11.56      6.32 o 
 -13   5   6      102.54      126.99     16.98 o 
 -12   5   6       58.01       64.03      8.76 o 
 -11   5   6      251.17      257.44     11.00 o 
 -10   5   6      354.14      352.21     12.30 o 
  -9   5   6       53.51       57.24      6.34 o 
  -8   5   6        0.11        6.10      5.37 o 
  -7   5   6       41.69       54.60      8.03 o 
  -6   5   6      253.57      233.75      5.35 o 
  -5   5   6      480.32      522.87      6.35 o 
  -4   5   6      223.14      222.02      4.35 o 
  -3   5   6      859.23      970.08      8.32 o 
  -2   5   6      319.55      315.46      5.75 o 
  -1   5   6      738.28      755.71      9.98 o 
   0   5   6        5.55        7.99      2.28 o 
   1   5   6      479.14      476.59      9.88 o 
   2   5   6     1384.97     1387.48     23.60 o 
   3   5   6     1683.97     1744.84     28.17 o 
   4   5   6      308.95      317.87     10.85 o 
   5   5   6      226.35      231.72     10.38 o 
   6   5   6       13.64        6.96      6.05 o 
   7   5   6       51.00       47.76      7.79 o 
   8   5   6       56.60       55.71      7.62 o 
   9   5   6      256.38      241.87     10.63 o 
  10   5   6        5.58       17.37      5.50 o 
  11   5   6       34.65       16.33      8.22 o 
 -14   6   6       11.90        9.67      4.30 o 
 -13   6   6       12.25       17.01      5.50 o 
 -12   6   6      102.20      107.64      9.29 o 
 -11   6   6        9.33        2.94      4.36 o 
 -10   6   6        8.53        5.43      4.93 o 
  -9   6   6      412.65      400.35     13.92 o 
  -8   6   6       47.45       41.74      6.51 o 
  -7   6   6       51.22       45.82      5.83 o 
  -6   6   6      144.61      150.56      6.73 o 
  -5   6   6      656.39      610.47      7.54 o 
  -4   6   6      537.84      528.60      5.91 o 
  -3   6   6     1893.20     1950.52     21.49 o 
  -2   6   6     1242.94     1267.96     11.87 o 
  -1   6   6     1132.31     1103.10     12.55 o 
   0   6   6        1.65        5.38      2.42 o 
   1   6   6      458.95      487.47     10.30 o 
   2   6   6      320.23      357.46      9.66 o 
   3   6   6      100.42       94.57      6.46 o 
   4   6   6       22.39       23.31      6.35 o 
   5   6   6      292.70      336.89     12.47 o 
   6   6   6      437.29      391.40     21.16 o 
   7   6   6      323.68      334.68     11.15 o 
   8   6   6      508.67      465.67     17.25 o 
   9   6   6       20.20       21.82      5.70 o 
  10   6   6        0.06        4.13      4.19 o 
 -13   7   6       27.43       24.95      9.95 o 
 -12   7   6        7.02        6.31      4.37 o 
 -11   7   6        0.45       11.61      5.06 o 
 -10   7   6       76.51       82.18      8.24 o 
  -9   7   6      563.49      528.18     15.23 o 
  -8   7   6      194.47      184.18      8.14 o 
  -7   7   6        8.29       15.84      4.71 o 
  -6   7   6      149.50      130.17      7.98 o 
  -5   7   6       53.10       51.80      2.09 o 
  -4   7   6       45.17       55.74      2.43 o 
  -3   7   6      475.13      430.18     18.28 o 
  -2   7   6       15.70       13.64      2.37 o 
  -1   7   6       74.48       65.99      4.75 o 
   0   7   6      129.33      146.74      5.21 o 
   1   7   6      132.18      126.72      6.07 o 
   2   7   6       15.90       14.79      4.85 o 
   3   7   6      343.98      323.43      9.72 o 
   4   7   6      642.95      611.56     23.72 o 
   5   7   6       60.86       59.70      8.35 o 
   6   7   6       97.08       74.21      7.16 o 
   7   7   6        7.25       14.24      6.01 o 
   8   7   6       58.20       45.73      9.08 o 
   9   7   6       35.50       46.01      6.40 o 
  10   7   6        4.40       11.22      5.38 o 
 -13   8   6      232.09      256.90     13.56 o 
 -12   8   6        0.20        4.28      5.14 o 
 -11   8   6        9.22       10.16      5.65 o 
 -10   8   6      182.12      165.17     11.59 o 
  -9   8   6        1.15       11.55      5.44 o 
  -8   8   6       67.21       65.79      7.56 o 
  -7   8   6      381.31      382.82     12.29 o 
  -6   8   6     2300.49     2325.39     35.06 o 
  -5   8   6      572.45      560.99     12.10 o 
  -4   8   6        0.95        3.50      1.58 o 
  -3   8   6       36.48       35.44      4.83 o 
  -2   8   6      571.53      553.68      9.16 o 
  -1   8   6       34.44       38.87      3.95 o 
   0   8   6      730.22      774.70     13.28 o 
   1   8   6      130.94      142.65      6.95 o 
   2   8   6     1020.10      999.25     16.73 o 
   3   8   6      490.75      472.93     12.34 o 
   4   8   6      887.43      888.00     17.06 o 
   5   8   6      160.58      160.38     11.17 o 
   6   8   6       24.29       14.97      6.18 o 
   7   8   6       61.62       63.07      7.10 o 
   8   8   6      102.53       91.67      7.15 o 
   9   8   6       20.09       23.09      8.52 o 
  10   8   6      115.87      111.44      7.91 o 
 -13   9   6       88.06       93.14      8.66 o 
 -12   9   6       13.01       15.61      4.70 o 
 -11   9   6      113.22      117.28      8.18 o 
 -10   9   6        0.13        0.45      5.26 o 
  -9   9   6      463.32      465.07     14.67 o 
  -8   9   6      339.26      366.98     12.76 o 
  -7   9   6      593.58      526.89     17.60 o 
  -6   9   6       40.41       51.27      6.69 o 
  -5   9   6     1408.45     1380.09     46.06 o 
  -4   9   6      590.14      543.18      8.60 o 
  -3   9   6       35.06       34.27      3.93 o 
  -2   9   6      660.92      673.72     13.49 o 
  -1   9   6        0.69        1.80      3.47 o 
   0   9   6     1357.32     1370.45     23.88 o 
   1   9   6      957.21      922.32     15.54 o 
   2   9   6       56.93       61.59      6.22 o 
   3   9   6      249.45      250.19      9.62 o 
   4   9   6      275.12      253.36     10.88 o 
   5   9   6      357.21      337.12     17.50 o 
   6   9   6      146.37      168.22     12.66 o 
   7   9   6      375.55      350.59     15.65 o 
   8   9   6       24.41       25.71      5.78 o 
   9   9   6        6.60        9.44      4.33 o 
 -12  10   6       27.29       32.38     11.19 o 
 -11  10   6      248.01      189.67     11.39 o 
 -10  10   6      194.06      172.05      9.14 o 
  -9  10   6      142.01      116.76      8.37 o 
  -8  10   6      310.58      305.88     11.07 o 
  -7  10   6      597.00      630.24     15.70 o 
  -6  10   6        1.28        8.64      5.12 o 
  -5  10   6        0.23        2.13      4.34 o 
  -4  10   6       42.97       36.25      3.05 o 
  -3  10   6     2230.19     2111.02     27.45 o 
  -2  10   6     2082.76     2034.65     43.06 o 
  -1  10   6        0.61        5.80      4.18 o 
   0  10   6      877.42      844.36     16.96 o 
   1  10   6      165.04      154.75      7.24 o 
   2  10   6      851.82      833.49     16.31 o 
   3  10   6      697.51      693.91     14.91 o 
   4  10   6       15.82       17.19      6.21 o 
   5  10   6      417.66      370.16     17.74 o 
   6  10   6      339.25      307.05     13.18 o 
   7  10   6       18.56       22.27      5.37 o 
   8  10   6       26.84       32.01      8.04 o 
   9  10   6       12.12       16.61      7.00 o 
 -12  11   6        3.51        7.65      5.24 o 
 -11  11   6        0.00       10.59      5.76 o 
 -10  11   6      243.13      240.80     14.48 o 
  -9  11   6       29.37       26.58      6.29 o 
  -8  11   6       24.93       19.06      6.16 o 
  -7  11   6     3419.03     3302.67     44.59 o 
  -6  11   6       66.93       83.34      7.42 o 
  -5  11   6      965.77      916.87     19.72 o 
  -4  11   6      495.89      436.79     16.02 o 
  -3  11   6     1075.17     1014.14     14.62 o 
  -2  11   6       98.25       94.59      5.32 o 
  -1  11   6      665.97      626.57     12.37 o 
   0  11   6     1058.51      979.28     18.63 o 
   1  11   6        2.50        1.69      4.78 o 
   2  11   6      736.17      680.18     14.40 o 
   3  11   6      275.68      267.70      9.84 o 
   4  11   6       32.32       30.30      5.89 o 
   5  11   6      452.01      458.51     13.98 o 
   6  11   6       40.54       46.05      7.48 o 
   7  11   6      336.71      331.15     15.90 o 
   8  11   6      589.80      598.20     17.71 o 
   9  11   6        9.96       11.49      7.61 o 
 -11  12   6       65.85       59.18      7.51 o 
 -10  12   6      634.12      701.66     15.80 o 
  -9  12   6        6.57       15.00      5.82 o 
  -8  12   6        1.78        4.37      5.10 o 
  -7  12   6     1139.03     1051.06     23.28 o 
  -6  12   6      610.72      604.51     14.69 o 
  -5  12   6      108.68      132.24     13.38 o 
  -4  12   6      203.14      178.14      9.51 o 
  -3  12   6     1437.47     1379.80     31.62 o 
  -2  12   6      484.26      458.14     14.76 o 
  -1  12   6      511.68      505.09     15.06 o 
   0  12   6     1391.50     1403.64     20.94 o 
   1  12   6     1236.98     1250.20     19.81 o 
   2  12   6      197.75      192.78      8.48 o 
   3  12   6       25.92       28.43      5.44 o 
   4  12   6      745.00      716.49     17.34 o 
   5  12   6      355.86      345.82     14.59 o 
   6  12   6      836.73      825.55     16.84 o 
   7  12   6      517.44      500.14     13.62 o 
   8  12   6        2.08        7.90      6.78 o 
 -11  13   6       25.04       20.45      5.86 o 
 -10  13   6        0.04        8.26      4.99 o 
  -9  13   6       25.61       52.83     11.76 o 
  -8  13   6       80.34       86.55      7.54 o 
  -7  13   6       25.13       28.64      6.27 o 
  -6  13   6       57.68       69.20      8.83 o 
  -5  13   6      231.87      223.02     10.55 o 
  -4  13   6       12.03       13.14      6.89 o 
  -3  13   6        0.11        2.26      2.70 o 
  -2  13   6      124.72      134.17      6.19 o 
  -1  13   6        1.17        7.83      4.46 o 
   0  13   6     1426.35     1407.28     20.97 o 
   1  13   6      172.33      173.13      7.82 o 
   2  13   6      205.76      215.53      8.58 o 
   3  13   6     1166.58     1135.44     22.99 o 
   4  13   6     1325.68     1406.49     39.88 o 
   5  13   6      170.90      179.11     16.41 o 
   6  13   6       48.22       58.70      8.18 o 
   7  13   6        0.13        3.92      4.43 o 
 -10  14   6       29.70       28.66      9.35 o 
  -9  14   6        0.63        5.87      5.64 o 
  -8  14   6        0.54        5.51      5.03 o 
  -7  14   6       33.95       27.60      5.45 o 
  -6  14   6       72.24       73.39      7.19 o 
  -5  14   6        0.04        9.56      5.75 o 
  -4  14   6       98.22      109.47      9.19 o 
  -3  14   6      144.85      177.87     12.58 o 
  -2  14   6      113.41      106.44      8.62 o 
  -1  14   6       80.51       74.43      5.90 o 
   0  14   6       69.97       74.93      6.71 o 
   1  14   6      241.38      251.86     12.79 o 
   2  14   6        0.22       11.09      5.50 o 
   3  14   6      561.70      527.59     13.79 o 
   4  14   6       67.47       69.91      8.87 o 
   5  14   6        4.79       17.27      8.38 o 
   6  14   6      263.15      249.63     15.85 o 
   7  14   6       33.39       24.65      7.52 o 
  -9  15   6       15.55       21.82      8.83 o 
  -8  15   6       62.55       50.52      6.87 o 
  -7  15   6       93.11      105.73      8.87 o 
  -6  15   6        1.07        9.71      5.27 o 
  -5  15   6       23.16       20.80      6.49 o 
  -4  15   6       18.62       15.60      6.69 o 
  -3  15   6       17.24       13.86      5.26 o 
  -2  15   6       14.00       13.70      2.99 o 
  -1  15   6        5.63        7.49      4.22 o 
   0  15   6       11.06        6.95      3.77 o 
   1  15   6       78.67       71.90      7.18 o 
   2  15   6      103.40      112.25      7.46 o 
   3  15   6      244.69      242.02     10.40 o 
   4  15   6        0.00        6.84      4.89 o 
   5  15   6       42.31       40.44     10.29 o 
   6  15   6       26.03       25.26      7.52 o 
  -8  16   6       42.52       58.43      8.17 o 
  -7  16   6        0.94       12.88      6.76 o 
  -6  16   6      183.22      199.49      9.91 o 
  -5  16   6       28.66       47.39     11.73 o 
  -4  16   6        4.88        8.89      6.46 o 
  -3  16   6        0.27        7.71      5.52 o 
  -2  16   6       88.75       94.64      8.86 o 
  -1  16   6        3.84        8.52      6.25 o 
   0  16   6       43.59       64.24      8.21 o 
   1  16   6      192.84      172.59     10.05 o 
   2  16   6       36.61       42.00      7.40 o 
   3  16   6        3.29       16.98      5.05 o 
   4  16   6       13.45       15.36      5.68 o 
   5  16   6       36.65       30.61      8.14 o 
  -7  17   6        8.64       10.58      5.48 o 
  -6  17   6        1.80       -1.95      6.11 o 
  -5  17   6       47.17       65.19      9.17 o 
  -4  17   6      286.84      354.17     15.38 o 
  -3  17   6        0.94        2.48      5.65 o 
  -2  17   6      192.27      231.91     10.92 o 
  -1  17   6        0.00       -0.52      6.05 o 
   0  17   6       84.21       93.72      7.39 o 
   1  17   6        1.20        8.18      4.21 o 
   2  17   6        8.12       15.33      4.87 o 
   3  17   6      159.42      176.07     10.10 o 
   4  17   6       38.61       50.36      8.83 o 
  -5  18   6      203.45      247.05     11.22 o 
  -4  18   6      224.66      234.91     12.43 o 
  -3  18   6       14.45       31.71      8.47 o 
  -2  18   6        1.68       11.92      6.10 o 
  -1  18   6      104.63      116.23     10.59 o 
   0  18   6        0.93       10.63      5.27 o 
   1  18   6        1.44        9.12      4.28 o 
   2  18   6      230.71      280.70     13.31 o 
 -13   0   7       11.77       12.46      6.60 o 
 -11   0   7      126.64      125.32     18.32 o 
  -9   0   7     2165.29     2236.78     33.85 o 
  -7   0   7      194.08      187.74      5.55 o 
  -5   0   7       21.12       26.21      1.91 o 
  -3   0   7        5.17        1.53      7.66 o 
  -1   0   7      320.31      317.44      8.54 o 
   1   0   7      432.17      495.99     10.96 o 
   3   0   7      201.58      199.18     13.64 o 
   5   0   7     3422.27     3450.92     43.13 o 
   9   0   7     1888.71     1856.04     29.98 o 
 -14   1   7       83.72       92.99      9.00 o 
 -13   1   7      331.76      340.26     11.82 o 
 -12   1   7      193.47      203.33      9.70 o 
 -11   1   7      881.43      955.61     17.21 o 
 -10   1   7      172.94      173.96      9.12 o 
  -9   1   7      196.60      197.57      6.18 o 
  -8   1   7      299.45      299.03      6.93 o 
  -7   1   7       12.55       10.72      1.81 o 
  -6   1   7      105.87       98.55      2.76 o 
  -5   1   7      530.54      580.28      5.71 o 
  -4   1   7        0.88        0.93      0.58 o 
  -3   1   7      102.01       89.19      4.89 o 
  -2   1   7     2226.96     2338.46     22.33 o 
  -1   1   7      508.74      532.94      8.45 o 
   0   1   7       68.89       72.81      3.55 o 
   1   1   7      614.35      680.05     11.07 o 
   2   1   7      844.51      881.27     15.87 o 
   3   1   7     1003.11     1059.95     16.97 o 
   4   1   7       13.63       13.35      4.89 o 
   5   1   7      387.29      397.41     16.04 o 
   6   1   7      679.37      689.51     17.80 o 
   7   1   7       11.20       13.21      5.38 o 
   8   1   7       72.78       84.27      8.13 o 
   9   1   7      221.67      196.53      8.45 o 
  10   1   7      454.21      425.76     14.59 o 
 -14   2   7       35.56       39.22      7.95 o 
 -13   2   7      168.59      157.38      8.62 o 
 -12   2   7     1190.48     1157.65     31.57 o 
 -11   2   7      201.93      209.00      7.00 o 
 -10   2   7       26.07       22.16      4.11 o 
  -9   2   7       60.44       72.62      6.37 o 
  -8   2   7       30.69       33.60      2.86 o 
  -7   2   7      630.01      645.04      8.85 o 
  -6   2   7      156.52      183.05      5.19 o 
  -5   2   7        0.07        2.71      0.95 o 
  -4   2   7      115.32      118.75      3.22 o 
  -3   2   7      162.25      166.28      3.69 o 
  -2   2   7     1229.64     1325.47     11.97 o 
  -1   2   7      266.64      314.69      6.26 o 
   0   2   7      540.17      586.88     11.87 o 
   1   2   7       45.29       53.99      2.86 o 
   2   2   7       55.45       38.04      5.97 o 
   3   2   7       51.68       57.81      6.64 o 
   4   2   7      809.56      814.82     18.03 o 
   5   2   7      439.37      450.21     14.74 o 
   6   2   7      135.72      133.27      8.77 o 
   7   2   7        0.58        4.08      5.28 o 
   8   2   7      218.64      215.81     16.43 o 
   9   2   7       49.72       62.30      9.89 o 
  10   2   7       59.49       63.72      7.52 o 
 -14   3   7        0.12        2.95      3.83 o 
 -13   3   7        8.78       12.21      4.67 o 
 -12   3   7       69.42       65.89      6.50 o 
 -11   3   7      391.77      406.73     11.55 o 
 -10   3   7     2604.19     2544.68     47.30 o 
  -9   3   7     1497.16     1599.47     23.14 o 
  -8   3   7      798.90      766.88     15.62 o 
  -7   3   7      108.34      110.94      2.90 o 
  -6   3   7      534.37      479.73      7.22 o 
  -5   3   7      144.29      170.25      3.79 o 
  -4   3   7      581.95      611.60      7.24 o 
  -3   3   7      326.20      336.54      4.80 o 
  -2   3   7     1645.49     1737.24     20.59 o 
  -1   3   7     2766.15     3076.88     35.54 o 
   0   3   7        0.10        3.19      1.86 o 
   1   3   7        5.71       13.03      2.04 o 
   2   3   7      989.07     1061.81     16.71 o 
   3   3   7      362.46      355.54     11.43 o 
   4   3   7      144.29      146.63      8.14 o 
   5   3   7      797.76      818.34     15.73 o 
   6   3   7      223.98      241.24     10.67 o 
   7   3   7      153.84      151.02      9.94 o 
   8   3   7       95.29       97.76      8.56 o 
   9   3   7      235.30      198.34     11.66 o 
  10   3   7       65.04       51.43      7.24 o 
 -14   4   7       47.63       61.09      8.40 o 
 -13   4   7      108.89      106.88      8.32 o 
 -12   4   7       23.73       37.06      6.37 o 
 -11   4   7       54.82       59.63      7.10 o 
 -10   4   7      550.61      511.98     12.26 o 
  -9   4   7      853.26      834.96     13.84 o 
  -8   4   7      565.98      609.28     19.09 o 
  -7   4   7     2058.76     1967.33     24.76 o 
  -6   4   7      222.48      218.29      4.24 o 
  -5   4   7      592.10      593.94      7.61 o 
  -4   4   7      101.52      131.73      3.06 o 
  -3   4   7      591.66      554.16      4.95 o 
  -2   4   7      625.10      680.89      9.83 o 
  -1   4   7      158.21      175.55      4.49 o 
   0   4   7        4.87        3.56      1.96 o 
   1   4   7      827.46      831.80     11.73 o 
   2   4   7       51.31       59.29      4.73 o 
   3   4   7      153.70      186.51     11.60 o 
   4   4   7      205.53      204.38      8.94 o 
   5   4   7        0.03       10.79      5.43 o 
   6   4   7      138.58      130.42      8.62 o 
   7   4   7      378.21      343.65     11.70 o 
   8   4   7      181.18      184.85      9.38 o 
   9   4   7        1.45        7.45      5.19 o 
  10   4   7       47.26       37.34      6.41 o 
 -14   5   7        6.15        8.69      3.90 o 
 -13   5   7       57.85       55.55      7.54 o 
 -12   5   7      334.10      329.50     11.23 o 
 -11   5   7       67.39       64.21     10.20 o 
 -10   5   7       92.17       79.14      6.11 o 
  -9   5   7       51.88       50.93      5.68 o 
  -8   5   7       60.33       55.51      2.21 o 
  -7   5   7     1239.61     1280.22     27.59 o 
  -6   5   7      127.52      117.59      3.73 o 
  -5   5   7        4.12       10.27      3.77 o 
  -4   5   7     1838.12     1837.88     36.21 o 
  -3   5   7      833.60      819.00      9.32 o 
  -2   5   7        9.53       10.06      2.28 o 
  -1   5   7      265.29      283.41      6.75 o 
   0   5   7       82.27      113.40      5.94 o 
   1   5   7      301.36      301.64      8.30 o 
   2   5   7      130.13      126.70      7.47 o 
   3   5   7      408.96      347.81     10.37 o 
   4   5   7      441.59      458.95     14.73 o 
   5   5   7      734.10      752.60     15.73 o 
   6   5   7      644.99      643.61     23.09 o 
   7   5   7       61.79       60.32      7.23 o 
   8   5   7        8.20       10.59      5.53 o 
   9   5   7       17.61       14.50      5.12 o 
  10   5   7        5.52        8.28      6.12 o 
 -14   6   7        0.13        4.30      4.72 o 
 -13   6   7        0.00        4.23      4.73 o 
 -12   6   7      142.53      133.43      8.00 o 
 -11   6   7       10.66       15.81      4.79 o 
 -10   6   7      173.05      165.82      8.59 o 
  -9   6   7       90.84       94.55      6.21 o 
  -8   6   7      423.30      434.76     14.15 o 
  -7   6   7      379.44      347.23     10.12 o 
  -6   6   7       16.24       16.32      2.11 o 
  -5   6   7      786.29      800.77     15.68 o 
  -4   6   7       38.08       25.81      2.44 o 
  -3   6   7      399.34      366.13      6.41 o 
  -2   6   7       24.64       19.07      2.22 o 
  -1   6   7      228.58      270.37      6.48 o 
   0   6   7     1232.77     1314.38     21.42 o 
   1   6   7      891.53      927.78     15.95 o 
   2   6   7      613.07      580.36     12.97 o 
   3   6   7      270.01      262.17      9.93 o 
   4   6   7        6.80        8.67      5.24 o 
   5   6   7        0.26        8.88      5.52 o 
   6   6   7      412.87      391.80     10.47 o 
   7   6   7      136.90      130.16      7.95 o 
   8   6   7      271.48      283.62     11.37 o 
   9   6   7       97.18      105.23      8.25 o 
  10   6   7      199.47      207.58     11.21 o 
 -13   7   7      424.67      413.09     15.26 o 
 -12   7   7      426.53      411.04     11.98 o 
 -11   7   7       29.16       30.34      5.07 o 
 -10   7   7      228.91      265.54     10.73 o 
  -9   7   7       60.95       60.23      7.91 o 
  -8   7   7       90.28       95.26      6.76 o 
  -7   7   7       77.55       74.25      9.24 o 
  -6   7   7       32.08       34.73      2.23 o 
  -5   7   7     1546.97     1616.99     22.84 o 
  -4   7   7      188.13      183.08      5.71 o 
  -3   7   7       71.61       71.98      2.84 o 
  -2   7   7       57.72       51.39      3.24 o 
  -1   7   7       26.61       37.84      4.14 o 
   0   7   7     2055.26     2075.55     34.15 o 
   1   7   7        0.13        8.01      3.91 o 
   2   7   7      215.11      218.98     10.24 o 
   3   7   7        7.99       10.24      5.30 o 
   4   7   7      136.30      125.89      7.50 o 
   5   7   7      215.00      223.43      8.90 o 
   6   7   7      561.60      536.87     13.81 o 
   7   7   7       42.48       36.33      7.91 o 
   8   7   7      258.58      272.82     13.66 o 
   9   7   7       21.38       16.62      5.66 o 
  10   7   7      114.72      105.78     11.23 o 
 -13   8   7      261.68      253.46     12.02 o 
 -12   8   7       70.41       81.48      7.92 o 
 -11   8   7        2.30       11.46      6.24 o 
 -10   8   7      381.99      361.20     12.88 o 
  -9   8   7        2.40        0.85      3.47 o 
  -8   8   7      100.78       77.13      7.68 o 
  -7   8   7      269.95      268.37     14.78 o 
  -6   8   7       14.45       15.59      4.70 o 
  -5   8   7      516.92      548.22     17.57 o 
  -4   8   7      342.11      324.95      7.60 o 
  -3   8   7      102.37       86.11      3.69 o 
  -2   8   7       91.90       88.64      4.77 o 
  -1   8   7      317.19      319.33     10.10 o 
   0   8   7     1172.74     1168.25     20.83 o 
   1   8   7       11.53       13.13      4.67 o 
   2   8   7       60.48       74.05      6.63 o 
   3   8   7      604.92      593.67     15.10 o 
   4   8   7       17.16       20.72      6.63 o 
   5   8   7      260.94      233.78     10.04 o 
   6   8   7      125.43      125.01      9.13 o 
   7   8   7      925.79      972.98     23.42 o 
   8   8   7      184.83      186.38     11.99 o 
   9   8   7        5.75       12.26      4.89 o 
 -13   9   7       16.13       18.53      5.85 o 
 -12   9   7       27.60       31.89      6.50 o 
 -11   9   7      105.00      122.18      9.10 o 
 -10   9   7      206.99      204.45      9.59 o 
  -9   9   7      287.86      256.62      9.88 o 
  -8   9   7       87.39       80.82      6.75 o 
  -7   9   7      159.36      163.65      8.01 o 
  -6   9   7       33.97       32.98      6.11 o 
  -5   9   7      375.65      360.43      9.09 o 
  -4   9   7       38.34       35.00      5.07 o 
  -3   9   7        3.44        4.53      2.56 o 
  -2   9   7     1438.92     1365.76     19.63 o 
  -1   9   7       55.99       61.16      6.43 o 
   0   9   7      149.44      157.35      6.80 o 
   1   9   7      820.55      817.03     14.39 o 
   2   9   7      230.83      226.03      9.48 o 
   3   9   7       41.53       47.33      6.37 o 
   4   9   7      740.82      694.69     14.32 o 
   5   9   7      155.00      149.37      9.06 o 
   6   9   7      230.37      243.43     10.05 o 
   7   9   7      172.75      180.20      8.61 o 
   8   9   7      524.71      486.82     18.44 o 
   9   9   7        3.55        9.34      5.22 o 
 -12  10   7        1.32        3.32      4.88 o 
 -11  10   7      192.96      185.96      9.70 o 
 -10  10   7       13.95       26.47      6.38 o 
  -9  10   7       81.98       73.40     10.31 o 
  -8  10   7      181.08      180.28     12.46 o 
  -7  10   7       40.86       35.14      6.60 o 
  -6  10   7      604.99      619.01     17.16 o 
  -5  10   7      858.36      806.04     15.46 o 
  -4  10   7      818.42      817.18     11.15 o 
  -3  10   7       39.69       37.73      3.93 o 
  -2  10   7     1608.80     1582.46     17.21 o 
  -1  10   7      192.28      194.90      8.41 o 
   0  10   7     1011.11     1002.98     15.49 o 
   1  10   7      601.87      586.64     13.24 o 
   2  10   7        4.32       15.67      6.26 o 
   3  10   7      414.78      396.32     10.29 o 
   4  10   7      422.19      449.31     13.09 o 
   5  10   7       29.34       34.06      6.31 o 
   6  10   7       29.97       30.96      6.11 o 
   7  10   7      153.13      141.09     11.43 o 
   8  10   7       17.14       28.23      8.64 o 
 -12  11   7       19.79       16.44      5.62 o 
 -11  11   7       22.08       25.23      6.35 o 
 -10  11   7       17.24       20.15      6.68 o 
  -9  11   7       44.09       49.52      6.31 o 
  -8  11   7      141.21      140.21     10.23 o 
  -7  11   7       72.25       65.25      6.53 o 
  -6  11   7       40.39       31.73      5.96 o 
  -5  11   7       21.80       23.41      6.14 o 
  -4  11   7      367.23      340.14      8.59 o 
  -3  11   7      821.48      763.19     14.81 o 
  -2  11   7       75.48       71.52      5.05 o 
  -1  11   7      169.68      167.76      7.48 o 
   0  11   7       70.34       65.58      5.76 o 
   1  11   7      602.38      556.85     13.37 o 
   2  11   7       64.15       63.33      6.40 o 
   3  11   7       26.51       29.78      5.88 o 
   4  11   7        7.20        6.78      5.20 o 
   5  11   7       14.57       14.60      5.37 o 
   6  11   7       13.68        9.81      6.49 o 
   7  11   7       91.82       95.01      8.72 o 
   8  11   7      206.43      206.84      8.99 o 
 -11  12   7       17.83       18.95      8.07 o 
 -10  12   7       15.64       12.43      5.05 o 
  -9  12   7       54.46       55.94      6.61 o 
  -8  12   7       25.86       46.50      9.09 o 
  -7  12   7      160.62      153.19      8.66 o 
  -6  12   7       16.58       20.54      5.67 o 
  -5  12   7        3.38        8.38      5.91 o 
  -4  12   7      298.23      293.17     14.52 o 
  -3  12   7      631.71      648.98     17.16 o 
  -2  12   7      682.65      687.46     12.94 o 
  -1  12   7       56.21       64.17      5.59 o 
   0  12   7      225.91      223.26      8.37 o 
   1  12   7        5.53        7.81      4.29 o 
   2  12   7      404.53      390.33     19.12 o 
   3  12   7      212.88      221.44      9.89 o 
   4  12   7      340.26      358.55     12.95 o 
   5  12   7       32.70       39.15      7.30 o 
   6  12   7       24.58       27.67      8.02 o 
   7  12   7        6.75       18.84      4.77 o 
 -11  13   7      240.64      239.21     10.81 o 
 -10  13   7       12.64       15.29      5.39 o 
  -9  13   7        7.91       12.56      5.59 o 
  -8  13   7       43.31       62.33      7.43 o 
  -7  13   7      110.10      100.13     10.62 o 
  -6  13   7        7.04       10.18      5.20 o 
  -5  13   7       68.68       65.44      8.44 o 
  -4  13   7        5.80        4.19      5.04 o 
  -3  13   7       72.20       71.04      5.21 o 
  -2  13   7      172.94      169.72     11.41 o 
  -1  13   7      145.01      146.54      7.77 o 
   0  13   7       31.02       30.73      5.22 o 
   1  13   7      690.34      657.74     19.67 o 
   2  13   7       16.97       15.14      5.29 o 
   3  13   7        3.38        4.05      4.36 o 
   4  13   7       52.06       51.14      8.63 o 
   5  13   7        3.33        2.52      5.43 o 
   6  13   7      214.08      224.76     12.98 o 
   7  13   7       31.38       28.50      6.69 o 
 -10  14   7       10.99       14.51      5.51 o 
  -9  14   7        1.27       15.66      5.23 o 
  -8  14   7      133.77      130.86      9.53 o 
  -7  14   7      157.73      155.48      8.57 o 
  -6  14   7      200.06      218.52     10.30 o 
  -5  14   7      123.16      135.99     12.01 o 
  -4  14   7        0.51        4.06      5.26 o 
  -3  14   7       11.07       19.85     10.39 o 
  -2  14   7       91.63       98.53      5.62 o 
  -1  14   7      256.67      244.77     12.81 o 
   0  14   7        0.08        7.68      3.69 o 
   1  14   7       24.52       33.92      5.52 o 
   2  14   7      395.19      395.88     18.85 o 
   3  14   7      137.59      149.60      8.34 o 
   4  14   7      399.41      392.70     11.45 o 
   5  14   7      542.04      535.91     19.39 o 
   6  14   7       88.22       81.15      7.20 o 
  -9  15   7        1.62        6.89      5.55 o 
  -8  15   7      318.82      358.97     14.89 o 
  -7  15   7       41.78       32.49      6.42 o 
  -6  15   7      167.21      198.92      9.75 o 
  -5  15   7        4.22       13.16      4.48 o 
  -4  15   7      209.70      208.14     11.38 o 
  -3  15   7       12.89       13.11      5.47 o 
  -2  15   7      570.01      597.70     16.53 o 
  -1  15   7      293.59      289.14      9.55 o 
   0  15   7        0.01        4.92      3.51 o 
   1  15   7       14.77       22.08      5.00 o 
   2  15   7        3.88        9.57      7.03 o 
   3  15   7        2.88       12.40      5.00 o 
   4  15   7       19.67       29.17      6.08 o 
   5  15   7       49.44       48.12      6.16 o 
  -8  16   7       89.83       75.76      8.32 o 
  -7  16   7      554.45      645.61     21.18 o 
  -6  16   7      147.10      165.98     13.07 o 
  -5  16   7      220.84      247.27     19.36 o 
  -4  16   7       68.50       62.51      8.93 o 
  -3  16   7       22.38       28.45      6.76 o 
  -2  16   7        0.17        1.56      5.88 o 
  -1  16   7        9.93       15.45      4.58 o 
   0  16   7       36.69       45.41      6.61 o 
   1  16   7        0.31        6.01      4.30 o 
   2  16   7       39.02       42.19      7.98 o 
   3  16   7       13.76       17.20      5.18 o 
   4  16   7       90.87      101.58      8.67 o 
  -6  17   7      192.25      208.50     18.22 o 
  -5  17   7      231.78      223.87     17.58 o 
  -4  17   7       60.41       57.76      7.34 o 
  -3  17   7      929.38     1081.78     22.74 o 
  -2  17   7       46.95       49.79      8.19 o 
  -1  17   7        1.47        5.84      5.29 o 
   0  17   7      162.43      200.32      9.43 o 
   1  17   7       14.00       21.42      4.95 o 
   2  17   7        3.15       10.35      4.51 o 
   3  17   7      175.78      192.39     10.62 o 
  -4  18   7        6.82        9.07      6.10 o 
  -3  18   7      396.67      461.82     14.27 o 
  -2  18   7      102.86      114.44      9.19 o 
  -1  18   7        6.43        8.40      4.97 o 
   0  18   7      119.61      170.42     11.08 o 
 -14   0   8     1212.80     1171.30     31.45 o 
 -12   0   8        3.08       14.60      4.85 o 
 -10   0   8      104.36      119.48      7.37 o 
  -8   0   8      689.46      646.06     19.08 o 
  -6   0   8      369.40      377.09      8.43 o 
  -4   0   8      423.16      476.67     19.72 o 
  -2   0   8     1812.17     1922.21     30.01 o 
   0   0   8      367.85      391.05     11.93 o 
   2   0   8      500.86      581.36     18.10 o 
   4   0   8      649.44      668.67     31.32 o 
   6   0   8     1397.93     1422.98     30.22 o 
   8   0   8        1.84       14.90      8.56 o 
  10   0   8      337.56      335.82     16.31 o 
 -14   1   8      154.65      167.99     11.14 o 
 -13   1   8      336.11      319.24     13.26 o 
 -12   1   8      217.36      205.66      8.74 o 
 -11   1   8      365.02      360.68     12.67 o 
 -10   1   8     1085.55     1116.90     16.58 o 
  -9   1   8       74.62       87.86      5.12 o 
  -8   1   8      843.93      847.85     10.27 o 
  -7   1   8      510.03      551.08     11.21 o 
  -6   1   8      270.88      262.01      6.19 o 
  -5   1   8      624.40      535.65      9.05 o 
  -4   1   8        0.68        4.02      7.13 o 
  -3   1   8      353.64      369.81     12.73 o 
  -2   1   8     1635.58     1800.27     39.99 o 
  -1   1   8      381.53      432.47      6.93 o 
   0   1   8      765.49      863.58     14.83 o 
   1   1   8      212.62      201.35      5.24 o 
   2   1   8      194.90      192.54      9.12 o 
   3   1   8       95.83       87.31      7.11 o 
   4   1   8      724.47      705.80     13.17 o 
   5   1   8      783.06      756.59     21.90 o 
   6   1   8      171.38      193.87     11.48 o 
   7   1   8      122.08      128.10      7.97 o 
   8   1   8      373.39      346.67     13.18 o 
   9   1   8      174.49      149.78      8.50 o 
  10   1   8       13.83       13.48      5.32 o 
 -14   2   8       75.01       72.69     11.33 o 
 -13   2   8        0.04        2.52      4.67 o 
 -12   2   8      128.82      111.88      7.12 o 
 -11   2   8        6.57       11.52      3.77 o 
 -10   2   8        1.04        1.71      2.07 o 
  -9   2   8      237.06      224.69      8.17 o 
  -8   2   8      730.62      699.30     14.78 o 
  -7   2   8       75.11       66.13      2.55 o 
  -6   2   8      813.82      733.31      9.32 o 
  -5   2   8      310.68      263.68      4.46 o 
  -4   2   8      410.58      446.33      7.67 o 
  -3   2   8     1346.27     1519.23     16.95 o 
  -2   2   8       55.38       51.73      2.96 o 
  -1   2   8      376.45      396.39      6.89 o 
   0   2   8      216.14      220.95      5.68 o 
   1   2   8       95.04      117.28      3.74 o 
   2   2   8      265.24      237.57     10.61 o 
   3   2   8     1304.04     1291.24     19.77 o 
   4   2   8      987.21     1029.89     15.89 o 
   5   2   8      351.84      339.49     11.87 o 
   6   2   8      205.84      211.52     10.09 o 
   7   2   8       27.64       28.06      5.13 o 
   8   2   8       58.51       62.79      9.62 o 
   9   2   8       39.77       43.14      5.99 o 
  10   2   8        1.59       15.72      7.33 o 
 -14   3   8        0.86        8.24      7.46 o 
 -13   3   8       27.74       19.39      7.60 o 
 -12   3   8       11.64        7.32      4.25 o 
 -11   3   8        4.01        6.57      3.48 o 
 -10   3   8      360.04      337.45      8.92 o 
  -9   3   8       41.35       40.69      4.02 o 
  -8   3   8        6.31        6.90      2.31 o 
  -7   3   8       31.23       23.84      1.88 o 
  -6   3   8       72.63       62.53      2.22 o 
  -5   3   8      238.45      214.63      4.74 o 
  -4   3   8      103.61      130.95      2.14 o 
  -3   3   8     1472.65     1371.66     13.18 o 
  -2   3   8      332.25      323.89      4.97 o 
  -1   3   8      516.28      549.39     10.70 o 
   0   3   8       39.16       35.89      3.71 o 
   1   3   8     2547.96     2636.18     30.44 o 
   2   3   8       33.58       38.67      5.52 o 
   3   3   8      389.76      382.35     10.37 o 
   4   3   8       10.46       12.03      4.50 o 
   5   3   8      385.89      387.51     17.32 o 
   6   3   8       80.83       95.11      8.17 o 
   7   3   8      425.17      423.99     18.07 o 
   8   3   8       88.36       99.20      8.89 o 
   9   3   8        1.14        7.80      5.22 o 
  10   3   8       53.93       59.17      7.69 o 
 -14   4   8       11.77        8.36      4.16 o 
 -13   4   8        6.55        7.10      9.69 o 
 -12   4   8       19.73       23.08      6.46 o 
 -11   4   8      477.43      464.25     11.74 o 
 -10   4   8        0.04        3.12      3.37 o 
  -9   4   8      423.05      411.72      8.87 o 
  -8   4   8       12.92        9.45      1.95 o 
  -7   4   8       18.56       14.15      1.92 o 
  -6   4   8        9.73       12.78      1.66 o 
  -5   4   8        1.26        2.59      1.19 o 
  -4   4   8     2131.78     2037.25     20.99 o 
  -3   4   8      100.35       93.07      2.60 o 
  -2   4   8      288.05      304.83      5.70 o 
  -1   4   8        4.25        5.17      2.14 o 
   0   4   8       14.90       13.93      2.41 o 
   1   4   8      260.78      261.83      9.30 o 
   2   4   8        7.47        9.28      4.11 o 
   3   4   8      315.58      295.81     12.69 o 
   4   4   8      186.57      173.48      8.36 o 
   5   4   8      143.49      127.86      8.49 o 
   6   4   8       89.49       84.47      8.59 o 
   7   4   8      831.88      797.95     27.22 o 
   8   4   8      214.63      222.27     10.39 o 
   9   4   8      543.79      526.00     16.39 o 
 -14   5   8       26.21       21.33     14.66 o 
 -13   5   8      408.31      389.16     17.86 o 
 -12   5   8      140.89      135.39      8.51 o 
 -11   5   8        6.28        9.59      4.70 o 
 -10   5   8      251.83      216.59      7.45 o 
  -9   5   8       52.57       45.37      4.55 o 
  -8   5   8      172.22      159.57      5.10 o 
  -7   5   8      166.10      153.61      3.21 o 
  -6   5   8        1.55        2.94      1.58 o 
  -5   5   8       99.07       99.80      2.73 o 
  -4   5   8        7.53       15.26      1.72 o 
  -3   5   8       97.63       93.28      3.32 o 
  -2   5   8     1207.34     1249.95     21.72 o 
  -1   5   8      213.07      211.13      7.08 o 
   0   5   8     1288.92     1217.12     33.06 o 
   1   5   8      320.58      349.39     11.00 o 
   2   5   8       31.78       30.68      5.00 o 
   3   5   8       26.21       24.18      5.15 o 
   4   5   8        0.26        9.20      6.65 o 
   5   5   8      272.16      278.51      9.50 o 
   6   5   8        0.72       10.88      4.29 o 
   7   5   8      158.38      151.17      9.99 o 
   8   5   8       55.12       49.66      6.58 o 
   9   5   8      139.99      129.14      8.70 o 
 -13   6   8       48.90       44.25      7.93 o 
 -12   6   8        8.91       11.16      4.79 o 
 -11   6   8      766.67      752.61     22.58 o 
 -10   6   8       10.57       11.02      4.57 o 
  -9   6   8        4.24       12.76      4.44 o 
  -8   6   8        8.73       11.03      3.79 o 
  -7   6   8        1.68        1.68      1.18 o 
  -6   6   8       83.82       81.74      2.95 o 
  -5   6   8       11.50        9.41      4.97 o 
  -4   6   8       20.30       24.16      2.36 o 
  -3   6   8      150.74      139.18      7.06 o 
  -2   6   8      298.48      300.94      7.84 o 
  -1   6   8      204.51      180.36      6.06 o 
   0   6   8      248.05      250.46     11.79 o 
   1   6   8       29.23       39.47      5.39 o 
   2   6   8       24.94       27.34      5.23 o 
   3   6   8      198.20      220.96     12.35 o 
   4   6   8      126.51      141.61      7.50 o 
   5   6   8      384.63      386.02     11.32 o 
   6   6   8      401.60      372.01     12.27 o 
   7   6   8       63.62       59.59      7.14 o 
   8   6   8       14.33       18.24      5.43 o 
   9   6   8        0.11       12.44      4.66 o 
 -13   7   8      115.42      103.50     16.79 o 
 -12   7   8      118.42      128.77      7.99 o 
 -11   7   8      545.87      520.42     15.71 o 
 -10   7   8      271.48      281.87     16.26 o 
  -9   7   8       18.49       23.59      5.03 o 
  -8   7   8       42.87       51.56      5.76 o 
  -7   7   8       32.01       54.60      5.54 o 
  -6   7   8      102.43       91.54      7.22 o 
  -5   7   8      815.45      768.40     10.57 o 
  -4   7   8        0.53        5.76      2.03 o 
  -3   7   8      140.02      141.61      6.23 o 
  -2   7   8      727.75      711.36     12.12 o 
  -1   7   8       41.79       38.41      4.33 o 
   0   7   8        1.66        9.85      4.51 o 
   1   7   8       63.90       73.20      7.96 o 
   2   7   8     1030.70     1058.22     17.81 o 
   3   7   8      209.49      217.37      9.43 o 
   4   7   8      264.15      219.82      8.45 o 
   5   7   8      105.67      109.73      7.17 o 
   6   7   8       74.18       74.03      6.43 o 
   7   7   8      172.31      165.98      9.17 o 
   8   7   8       47.68       55.30      7.77 o 
   9   7   8        2.09        4.95      4.54 o 
 -13   8   8      123.71       92.33     11.65 o 
 -12   8   8       61.20       61.87      6.99 o 
 -11   8   8       56.54       62.64      6.95 o 
 -10   8   8      348.20      330.01     18.73 o 
  -9   8   8       52.17       63.34      7.90 o 
  -8   8   8       27.66       22.75      5.91 o 
  -7   8   8      152.52      136.00      6.85 o 
  -6   8   8       23.69       21.46      2.21 o 
  -5   8   8       71.29       70.99      4.25 o 
  -4   8   8      220.10      178.90      5.52 o 
  -3   8   8       91.49       79.30      4.48 o 
  -2   8   8      649.74      670.98     12.53 o 
  -1   8   8     1219.44     1123.36     28.82 o 
   0   8   8     1479.76     1466.56     17.12 o 
   1   8   8       68.77       68.61      6.50 o 
   2   8   8     2985.03     2989.74     33.72 o 
   3   8   8        9.45       11.45      4.66 o 
   4   8   8       18.28       17.60      5.25 o 
   5   8   8        0.05        4.96      4.59 o 
   6   8   8       22.65       19.30      5.96 o 
   7   8   8       12.89       13.36      5.38 o 
   8   8   8       26.77       23.15      5.41 o 
 -13   9   8       32.03       60.57     13.46 o 
 -12   9   8        4.25        6.27      4.66 o 
 -11   9   8       32.52       30.80      5.65 o 
 -10   9   8        4.03        6.39      4.92 o 
  -9   9   8      193.56      173.80      9.13 o 
  -8   9   8      360.97      305.89      9.59 o 
  -7   9   8      260.72      256.49      9.29 o 
  -6   9   8       99.09       84.19      5.78 o 
  -5   9   8      444.59      443.30     12.06 o 
  -4   9   8     1213.90     1142.88     19.05 o 
  -3   9   8     1974.82     2041.87     19.16 o 
  -2   9   8     3183.87     3109.04     26.23 o 
  -1   9   8     3838.02     3850.91     30.79 o 
   0   9   8     1711.54     1627.33     24.93 o 
   1   9   8      599.73      578.35     17.81 o 
   2   9   8      349.80      336.19     13.94 o 
   3   9   8      325.28      346.20      9.99 o 
   4   9   8      375.72      370.68      9.90 o 
   5   9   8      606.16      563.88     16.63 o 
   6   9   8        7.39       11.96      5.26 o 
   7   9   8      113.48      124.18      8.23 o 
   8   9   8        6.94        9.98      4.63 o 
 -12  10   8        0.02       12.14      5.85 o 
 -11  10   8        0.00        8.03      4.73 o 
 -10  10   8        4.84        9.30      4.83 o 
  -9  10   8       81.76       72.91     10.17 o 
  -8  10   8      104.15      102.38      7.16 o 
  -7  10   8        3.32        4.08      4.86 o 
  -6  10   8        9.67        6.09      4.60 o 
  -5  10   8     3766.52     3492.83     53.28 o 
  -4  10   8     1357.25     1341.92     20.92 o 
  -3  10   8      191.30      231.66      7.89 o 
  -2  10   8     2106.12     2096.67     30.37 o 
  -1  10   8        0.00        3.41      5.14 o 
   0  10   8        4.00       10.21      5.39 o 
   1  10   8     1497.80     1444.22     21.39 o 
   2  10   8      684.27      679.45     13.49 o 
   3  10   8       13.38       23.61      5.33 o 
   4  10   8      463.07      468.98     12.24 o 
   5  10   8      113.34      104.92      8.19 o 
   6  10   8       70.12       68.43      7.43 o 
   7  10   8        6.61       10.17      5.13 o 
   8  10   8      144.72      161.56     10.04 o 
 -12  11   8       26.78       16.64      4.51 o 
 -11  11   8       55.67       61.71      7.48 o 
 -10  11   8        0.00        3.78      4.28 o 
  -9  11   8       85.29       60.95      6.75 o 
  -8  11   8       58.42       68.46      8.44 o 
  -7  11   8      853.01      795.16     16.86 o 
  -6  11   8      193.59      209.92     10.17 o 
  -5  11   8      127.40      122.32      9.20 o 
  -4  11   8       13.39        4.12      4.74 o 
  -3  11   8        7.18       13.71      4.15 o 
  -2  11   8      349.01      296.07      9.61 o 
  -1  11   8       24.14       34.73      5.97 o 
   0  11   8        1.72        5.12      4.24 o 
   1  11   8      259.29      237.44      8.20 o 
   2  11   8      768.24      749.39     27.56 o 
   3  11   8      175.37      189.72      9.01 o 
   4  11   8      135.49      144.07      9.50 o 
   5  11   8       56.94       55.44      6.67 o 
   6  11   8       11.07       16.23      5.52 o 
   7  11   8       60.03       55.86      8.50 o 
 -11  12   8      101.84       89.16      7.86 o 
 -10  12   8        1.70        9.66      6.05 o 
  -9  12   8      127.55      109.03     11.53 o 
  -8  12   8       22.45       27.17      6.16 o 
  -7  12   8        6.68       13.22      5.28 o 
  -6  12   8        0.05        3.14      4.02 o 
  -5  12   8      484.25      451.98     14.15 o 
  -4  12   8        0.08        3.00      2.42 o 
  -3  12   8       19.06       14.67      3.74 o 
  -2  12   8      475.69      453.86      9.81 o 
  -1  12   8      563.38      513.33     21.51 o 
   0  12   8        8.99        8.28      4.96 o 
   1  12   8       89.64       93.66      6.78 o 
   2  12   8      692.95      657.83     14.41 o 
   3  12   8      296.26      262.85      9.96 o 
   4  12   8      824.81      823.62     15.71 o 
   5  12   8       17.68       15.25      5.19 o 
   6  12   8       81.83       66.58      6.77 o 
   7  12   8       31.48       31.61      5.51 o 
 -10  13   8        7.86       13.71      5.49 o 
  -9  13   8      424.50      459.43     16.29 o 
  -8  13   8       12.69       16.12      6.06 o 
  -7  13   8       72.56       66.86      6.33 o 
  -6  13   8        1.16        7.20      4.22 o 
  -5  13   8        0.31        6.49      4.32 o 
  -4  13   8        0.96        5.86      5.22 o 
  -3  13   8       65.84       64.08      5.03 o 
  -2  13   8      120.92      121.06      6.64 o 
  -1  13   8      345.26      344.29     13.59 o 
   0  13   8       78.43       89.76      6.67 o 
   1  13   8      677.18      651.39     20.08 o 
   2  13   8      165.95      173.82      7.78 o 
   3  13   8      287.37      285.68     16.38 o 
   4  13   8      143.00      154.46      9.35 o 
   5  13   8      291.48      252.70     12.11 o 
   6  13   8      199.17      178.50     16.36 o 
  -9  14   8       41.75       48.23      9.86 o 
  -8  14   8       45.38       35.39      5.97 o 
  -7  14   8       56.80       68.88      7.66 o 
  -6  14   8       48.31       62.91     13.01 o 
  -5  14   8       45.63       44.40      6.56 o 
  -4  14   8      284.11      284.95     10.79 o 
  -3  14   8       32.55       50.78     14.53 o 
  -2  14   8      105.88      107.32      6.42 o 
  -1  14   8      296.50      309.65     19.73 o 
   0  14   8       35.47       45.94      5.56 o 
   1  14   8       97.26       84.31      6.55 o 
   2  14   8       31.89       31.95      5.96 o 
   3  14   8       20.88       24.08      5.90 o 
   4  14   8      167.67      171.75      9.60 o 
   5  14   8      503.17      470.55     17.73 o 
  -8  15   8       47.66       57.28      9.01 o 
  -7  15   8       92.90      103.46      8.36 o 
  -6  15   8       18.60       18.72      5.18 o 
  -5  15   8        4.26        5.73      4.47 o 
  -4  15   8       11.84       13.27      8.53 o 
  -3  15   8       32.12       30.97      5.31 o 
  -2  15   8       32.93       30.93      5.81 o 
  -1  15   8      260.99      296.43      8.93 o 
   0  15   8        3.64        7.49      3.90 o 
   1  15   8       11.57       17.14      5.24 o 
   2  15   8      120.11      136.65      9.84 o 
   3  15   8       67.92       75.16      6.61 o 
   4  15   8       72.71       70.88      6.86 o 
  -7  16   8        1.37        9.17      7.34 o 
  -6  16   8      116.47      114.95     10.30 o 
  -5  16   8       31.81       33.03      6.65 o 
  -4  16   8      152.42      154.19     12.91 o 
  -3  16   8       15.13       16.78      7.01 o 
  -2  16   8       12.73       23.46      6.51 o 
  -1  16   8      133.31      133.25      9.53 o 
   0  16   8      146.99      164.06      8.72 o 
   1  16   8       90.51      100.76     11.63 o 
   2  16   8       55.10       52.30      6.62 o 
   3  16   8        5.09       12.76      5.14 o 
  -5  17   8       57.77       52.38      7.36 o 
  -4  17   8       14.78       14.97      5.49 o 
  -3  17   8      175.04      201.72     16.03 o 
  -2  17   8       71.04       68.75      8.37 o 
  -1  17   8       15.19       25.50      6.72 o 
   0  17   8      611.63      683.79     16.75 o 
   1  17   8      143.90      136.13      8.63 o 
 -11   0   9     2169.45     2299.91     59.00 o 
  -9   0   9      553.34      582.90     34.85 o 
  -7   0   9       13.71       15.30      2.10 o 
  -5   0   9     2964.23     3016.50     36.18 o 
  -3   0   9       49.02       35.38     11.86 o 
  -1   0   9      163.18      188.62      7.88 o 
   1   0   9      662.46      687.30     51.44 o 
   3   0   9     2243.93     2244.42     33.52 o 
   5   0   9      820.62      769.44     34.01 o 
   7   0   9      236.30      254.33     19.26 o 
   9   0   9       93.50       76.97      9.26 o 
 -12   1   9        7.73       12.95      3.44 o 
 -11   1   9       70.70       69.20      4.73 o 
 -10   1   9      178.39      184.95      5.80 o 
  -9   1   9       34.04       40.08      5.60 o 
  -8   1   9      608.41      605.18     13.56 o 
  -7   1   9     1366.52     1306.58     14.62 o 
  -6   1   9     1654.29     1601.41     41.45 o 
  -5   1   9      302.55      304.49     13.77 o 
  -4   1   9      183.61      184.56     13.19 o 
  -3   1   9      136.45      142.18      9.79 o 
  -2   1   9      446.06      404.57      6.03 o 
  -1   1   9       98.74       81.39      3.98 o 
   0   1   9      116.41      131.32      5.47 o 
   1   1   9       39.19       41.87      3.28 o 
   2   1   9       48.75       53.48      7.08 o 
   3   1   9      225.90      259.74      8.79 o 
   4   1   9     1499.23     1503.90     22.68 o 
   5   1   9      242.23      243.21      9.51 o 
   6   1   9        2.33        2.43      6.02 o 
   7   1   9        5.96       11.07      4.63 o 
   8   1   9      226.77      246.28     11.18 o 
   9   1   9      124.60      136.33      8.34 o 
 -13   2   9       11.83       17.32      8.33 o 
 -12   2   9      227.53      219.59      8.64 o 
 -11   2   9        0.27        6.43      3.75 o 
 -10   2   9       12.19        9.79      3.19 o 
  -9   2   9      283.22      294.31      9.72 o 
  -8   2   9      460.50      396.44     10.26 o 
  -7   2   9      307.54      284.01      5.72 o 
  -6   2   9       76.31       65.09      4.67 o 
  -5   2   9      670.37      614.01     14.99 o 
  -4   2   9       93.11       73.47      8.52 o 
  -3   2   9       71.19       84.07      3.41 o 
  -2   2   9       59.64       69.71      2.05 o 
  -1   2   9        0.08        3.37      1.70 o 
   0   2   9      263.81      303.17     13.39 o 
   1   2   9      288.25      292.94     10.91 o 
   2   2   9       44.33       50.86      6.46 o 
   3   2   9       80.18       69.53      7.27 o 
   4   2   9      479.77      454.10     12.31 o 
   5   2   9        3.36        5.67      4.13 o 
   6   2   9      112.81      115.67      9.95 o 
   7   2   9       42.49       45.97      6.47 o 
   8   2   9       85.31       92.68      7.28 o 
   9   2   9        4.68        8.99      4.78 o 
 -13   3   9       23.69       15.09      5.09 o 
 -12   3   9      526.61      485.70     12.64 o 
 -11   3   9        0.82        3.30      4.73 o 
 -10   3   9      620.17      594.31     17.22 o 
  -9   3   9        4.66        5.19      2.12 o 
  -8   3   9      365.46      351.18      9.53 o 
  -7   3   9      354.63      321.28      5.94 o 
  -6   3   9       64.52       72.36      2.29 o 
  -5   3   9     1451.91     1380.16     22.01 o 
  -4   3   9       19.66       25.03      1.90 o 
  -3   3   9        6.14       12.14      2.16 o 
  -2   3   9      127.86      112.22      5.32 o 
  -1   3   9      240.61      226.59      8.58 o 
   0   3   9      342.03      331.99     11.42 o 
   1   3   9      192.34      195.18      7.90 o 
   2   3   9       73.54       54.13      6.30 o 
   3   3   9      105.72      126.34      9.39 o 
   4   3   9       20.52       20.83      4.48 o 
   5   3   9        5.83       11.09      4.25 o 
   6   3   9      106.27      126.36      8.33 o 
   7   3   9       49.88       41.65      6.28 o 
   8   3   9       22.58       22.35      5.12 o 
   9   3   9       21.72       26.08      6.29 o 
 -14   4   9      125.24      112.07     12.99 o 
 -13   4   9      100.91      110.24     11.79 o 
 -12   4   9      114.18       94.55     10.76 o 
 -11   4   9      648.49      611.44     22.60 o 
 -10   4   9       39.56       29.91      4.83 o 
  -9   4   9     2501.00     2486.95     48.77 o 
  -8   4   9     2055.82     2056.84     38.87 o 
  -7   4   9     1171.50     1163.24     13.31 o 
  -6   4   9      498.15      479.49      6.82 o 
  -5   4   9       18.31       20.06      1.61 o 
  -4   4   9      220.62      204.10      6.84 o 
  -3   4   9       27.69       26.31      2.49 o 
  -2   4   9      602.82      555.18      9.74 o 
  -1   4   9       28.77       39.23      3.69 o 
   0   4   9       78.17       75.33      4.25 o 
   1   4   9      244.86      254.72      8.16 o 
   2   4   9       98.02       92.17      6.24 o 
   3   4   9        2.33        7.26      4.47 o 
   4   4   9        8.17       10.44      4.17 o 
   5   4   9      240.27      211.14      9.39 o 
   6   4   9      211.35      214.27     10.19 o 
   7   4   9       42.08       58.55      7.38 o 
   8   4   9       15.87       13.06      5.95 o 
   9   4   9       14.20       15.85      5.59 o 
 -13   5   9        8.92       16.88      5.70 o 
 -12   5   9      410.16      379.46     12.43 o 
 -11   5   9       49.56       39.84      5.64 o 
 -10   5   9        0.69        8.27      3.46 o 
  -9   5   9        4.75        7.13      3.88 o 
  -8   5   9       57.05       71.32      7.42 o 
  -7   5   9       93.53       77.22      3.88 o 
  -6   5   9       50.75       64.88      3.52 o 
  -5   5   9     1137.77     1060.36     11.84 o 
  -4   5   9       32.53       33.05      2.60 o 
  -3   5   9      180.91      201.25      5.47 o 
  -2   5   9       78.65       82.63      3.33 o 
  -1   5   9      116.65      121.50      6.05 o 
   0   5   9      337.02      312.76      8.10 o 
   1   5   9      555.23      540.08     15.32 o 
   2   5   9     2712.55     2674.91     38.12 o 
   3   5   9     2393.36     2474.37     32.66 o 
   4   5   9      151.66      124.18      8.15 o 
   5   5   9       38.09       46.55      7.51 o 
   6   5   9      122.28      126.76      8.68 o 
   7   5   9       12.24       10.09      4.91 o 
   8   5   9      169.76      189.32     11.93 o 
   9   5   9       58.41       50.68      7.38 o 
 -13   6   9      258.74      249.16     18.57 o 
 -12   6   9       84.93       94.77      8.18 o 
 -11   6   9       26.99       26.79     16.86 o 
 -10   6   9      618.95      647.17     13.79 o 
  -9   6   9      281.23      308.18      8.10 o 
  -8   6   9       14.66        8.63      3.41 o 
  -7   6   9        0.96        1.00      1.98 o 
  -6   6   9        0.01        4.03      2.08 o 
  -5   6   9      504.92      520.24     10.36 o 
  -4   6   9      415.39      397.18     10.84 o 
  -3   6   9      330.07      305.99      6.35 o 
  -2   6   9       24.16       19.27      3.56 o 
  -1   6   9      250.49      228.53      5.58 o 
   0   6   9      178.51      182.81      9.13 o 
   1   6   9       10.30        7.18      3.94 o 
   2   6   9       29.97       30.20      5.46 o 
   3   6   9       62.25       50.74      6.55 o 
   4   6   9      551.51      512.92     13.32 o 
   5   6   9       28.11       33.74      7.69 o 
   6   6   9      563.68      545.68     15.19 o 
   7   6   9       69.90       88.11      7.59 o 
   8   6   9      416.91      384.17     14.66 o 
 -13   7   9        2.65        2.71      4.21 o 
 -12   7   9        1.67        7.72      9.66 o 
 -11   7   9       37.50       38.59     14.73 o 
 -10   7   9        3.04        2.51      3.40 o 
  -9   7   9       96.58       87.58      6.13 o 
  -8   7   9      677.21      658.19     20.51 o 
  -7   7   9      346.62      297.57     17.21 o 
  -6   7   9      371.95      348.69      9.46 o 
  -5   7   9       42.81       36.37      3.54 o 
  -4   7   9     1000.69     1027.12     23.91 o 
  -3   7   9     1109.04     1026.15     20.25 o 
  -2   7   9      390.35      360.56      7.77 o 
  -1   7   9        2.01       12.36      3.90 o 
   0   7   9        7.79       12.50      4.80 o 
   1   7   9      494.93      431.46     12.53 o 
   2   7   9        0.02       10.94      6.14 o 
   3   7   9        3.81        8.87      4.94 o 
   4   7   9       12.35       18.69      5.55 o 
   5   7   9       28.74       19.48      4.83 o 
   6   7   9      824.91      845.35     30.71 o 
   7   7   9       37.04       36.39      5.99 o 
   8   7   9        0.26       11.12      4.60 o 
 -13   8   9        1.23       13.58      5.82 o 
 -12   8   9       75.57       72.20      8.13 o 
 -11   8   9       15.04        7.54      4.97 o 
 -10   8   9      620.46      572.55     24.74 o 
  -9   8   9        1.77        2.57      3.44 o 
  -8   8   9       26.05       27.85      4.18 o 
  -7   8   9       58.40       50.53      5.06 o 
  -6   8   9        0.19        6.20      2.71 o 
  -5   8   9       26.32       29.79      3.47 o 
  -4   8   9      341.95      312.09      9.59 o 
  -3   8   9      613.02      603.94     11.46 o 
  -2   8   9      262.74      271.11      9.23 o 
  -1   8   9       34.32       52.33      4.67 o 
   0   8   9      297.47      295.04      9.72 o 
   1   8   9      739.89      764.13     14.27 o 
   2   8   9      159.15      139.50      7.63 o 
   3   8   9       49.29       43.31      6.59 o 
   4   8   9       99.94       98.57      9.82 o 
   5   8   9      538.93      519.85     15.81 o 
   6   8   9      170.50      192.06      8.95 o 
   7   8   9       19.81       24.04     11.78 o 
   8   8   9      266.22      269.98     11.96 o 
 -12   9   9        0.99        5.85      6.15 o 
 -11   9   9        5.60       15.79     14.13 o 
 -10   9   9        0.75        6.19      3.86 o 
  -9   9   9       33.01       25.28      4.47 o 
  -8   9   9       39.10       32.55      4.71 o 
  -7   9   9        4.45        6.29      3.83 o 
  -6   9   9       87.01       70.20      5.27 o 
  -5   9   9      520.58      468.29     10.88 o 
  -4   9   9      181.09      162.15      6.19 o 
  -3   9   9       80.38      101.43      5.51 o 
  -2   9   9      754.75      728.10     13.55 o 
  -1   9   9        0.23        5.35      3.73 o 
   0   9   9       58.43       66.71      5.37 o 
   1   9   9       22.97       20.55      5.39 o 
   2   9   9      351.42      330.26     10.36 o 
   3   9   9       81.20       82.30      6.79 o 
   4   9   9        8.08       17.37      5.92 o 
   5   9   9      270.01      273.04     11.84 o 
   6   9   9      119.23      110.74      9.39 o 
   7   9   9       24.96       21.14      5.59 o 
 -12  10   9       16.53       19.25     15.72 o 
 -11  10   9       63.18       69.63     15.46 o 
 -10  10   9       12.19        9.36      4.10 o 
  -9  10   9       44.54       43.40      5.72 o 
  -8  10   9      178.81      153.01      7.32 o 
  -7  10   9       36.48       30.53      6.00 o 
  -6  10   9       14.97       17.39      5.00 o 
  -5  10   9       14.84       10.23      4.69 o 
  -4  10   9       23.71       20.53      3.51 o 
  -3  10   9      134.81      129.73      7.19 o 
  -2  10   9     1202.77     1181.06     18.00 o 
  -1  10   9      148.29      136.29      6.57 o 
   0  10   9      282.16      256.51     10.08 o 
   1  10   9      885.09      882.63     17.44 o 
   2  10   9        5.66        9.50      5.04 o 
   3  10   9        0.11        9.66      4.49 o 
   4  10   9       92.25       99.24      7.44 o 
   5  10   9      184.10      189.88     13.80 o 
   6  10   9       16.50       17.12      5.22 o 
   7  10   9        5.72        7.57      4.72 o 
 -11  11   9       16.70       12.26     10.99 o 
 -10  11   9       25.22       15.65      6.90 o 
  -9  11   9      164.49      152.31      8.12 o 
  -8  11   9       69.20       68.87      6.96 o 
  -7  11   9      134.92      125.83      7.61 o 
  -6  11   9       10.74       12.23      4.13 o 
  -5  11   9        8.91       16.13      4.57 o 
  -4  11   9       24.30       34.29      4.12 o 
  -3  11   9       53.80       45.63      4.10 o 
  -2  11   9       81.10      100.33      5.90 o 
  -1  11   9      302.80      268.89      9.55 o 
   0  11   9      971.58      988.83     28.34 o 
   1  11   9       86.32       92.44      6.53 o 
   2  11   9        7.31       12.22      5.08 o 
   3  11   9       75.85       90.18      7.53 o 
   4  11   9       12.04       19.12      4.87 o 
   5  11   9       45.90       44.47      6.66 o 
   6  11   9      429.09      474.56     15.99 o 
 -11  12   9       32.36       39.43      8.11 o 
 -10  12   9        6.42       19.86     11.53 o 
  -9  12   9      105.63      110.13      7.08 o 
  -8  12   9       39.27       43.40      6.48 o 
  -7  12   9       19.64       20.34      4.52 o 
  -6  12   9       30.13       27.82      9.34 o 
  -5  12   9      156.97      149.25      9.67 o 
  -4  12   9        2.67        2.44      4.08 o 
  -3  12   9      110.45      119.43      8.69 o 
  -2  12   9      517.96      481.30     10.69 o 
  -1  12   9     1169.71     1158.74     21.07 o 
   0  12   9      381.67      384.87     11.28 o 
   1  12   9       53.24       55.09      6.33 o 
   2  12   9       35.62       40.73      5.95 o 
   3  12   9      258.56      245.22      8.47 o 
   4  12   9       64.61       66.13      6.54 o 
   5  12   9       69.51       76.03      7.07 o 
   6  12   9       18.93       15.70      5.43 o 
  -9  13   9       70.82       55.64      8.50 o 
  -8  13   9        1.88        6.71      4.17 o 
  -7  13   9      112.74      105.92     10.50 o 
  -6  13   9      167.45      177.87      8.83 o 
  -5  13   9        1.74        6.68      4.39 o 
  -4  13   9        1.87       11.33      4.47 o 
  -3  13   9      325.66      335.57     20.29 o 
  -2  13   9       95.82       96.69      7.13 o 
  -1  13   9       87.40       88.46      6.51 o 
   0  13   9       68.20       66.49      5.90 o 
   1  13   9       53.04       52.21      5.57 o 
   2  13   9        0.96        3.89      4.07 o 
   3  13   9       21.33       18.75      4.60 o 
   4  13   9       86.39       78.07      7.71 o 
   5  13   9        6.05        4.86      4.57 o 
  -9  14   9        8.13       28.49      9.04 o 
  -8  14   9       72.27       74.95     18.13 o 
  -7  14   9       18.07        9.86      4.38 o 
  -6  14   9       89.49       93.31      7.14 o 
  -5  14   9      232.74      238.41      9.59 o 
  -4  14   9       69.06       76.65      6.93 o 
  -3  14   9      116.06      116.88      7.49 o 
  -2  14   9       23.61       21.93      5.59 o 
  -1  14   9      399.60      392.24      9.65 o 
   0  14   9        4.05       11.71      4.02 o 
   1  14   9       27.54       35.03      5.54 o 
   2  14   9       27.63       41.00      6.43 o 
   3  14   9      113.43      109.61     10.57 o 
   4  14   9       11.41       16.71      4.61 o 
  -8  15   9      285.97      335.84     15.85 o 
  -7  15   9        2.13        8.13      4.70 o 
  -6  15   9        8.62       13.79      4.51 o 
  -5  15   9        9.65       11.13      5.28 o 
  -4  15   9      313.47      336.19     10.91 o 
  -3  15   9      835.57      837.83     16.79 o 
  -2  15   9       24.54       35.83      6.67 o 
  -1  15   9      200.19      220.05     12.66 o 
   0  15   9      343.22      358.71     12.27 o 
   1  15   9       58.89       52.00      6.02 o 
   2  15   9        4.31       10.89      4.40 o 
   3  15   9        9.30       14.46      5.15 o 
  -6  16   9      515.86      548.78     14.14 o 
  -5  16   9        0.83        3.73      5.08 o 
  -4  16   9        8.05       22.31      7.06 o 
  -3  16   9      988.25     1088.20     24.06 o 
  -2  16   9        0.05        9.77      6.19 o 
  -1  16   9      579.79      653.05     24.23 o 
   0  16   9      201.46      220.14     10.61 o 
   1  16   9       31.33       32.95      7.39 o 
  -4  17   9        5.86        8.88      4.89 o 
  -3  17   9      232.57      251.46     11.01 o 
  -2  17   9      228.46      214.69     12.91 o 
  -1  17   9        8.39       17.37      6.59 o 
 -10   0  10     3220.02     3424.74     42.71 o 
  -8   0  10     1316.82     1300.63     56.80 o 
  -6   0  10       93.80       96.01     13.93 o 
  -4   0  10      594.63      606.67     21.26 o 
  -2   0  10      363.05      388.31     17.38 o 
   0   0  10     1086.41     1092.98     23.70 o 
   2   0  10       19.12       26.95      5.60 o 
   4   0  10        4.23        2.44     12.69 o 
   6   0  10       21.50        9.14      6.13 o 
   8   0  10       11.24       37.37      9.56 o 
 -12   1  10       15.86       13.66      7.60 o 
 -11   1  10        0.32        8.03      6.66 o 
 -10   1  10      503.57      476.24     15.21 o 
  -9   1  10      345.60      336.74      8.70 o 
  -8   1  10       24.89       20.60      2.76 o 
  -7   1  10      379.60      364.28     23.51 o 
  -6   1  10      354.90      401.56     15.67 o 
  -5   1  10       61.18       64.14      8.09 o 
  -4   1  10      592.84      565.45     15.35 o 
  -3   1  10        1.01        6.50      7.04 o 
  -2   1  10      594.16      625.06      8.52 o 
  -1   1  10      227.06      209.77      4.70 o 
   0   1  10     1184.00     1212.68     17.94 o 
   1   1  10        2.18        6.32      3.82 o 
   2   1  10      941.96      991.31     17.54 o 
   3   1  10      457.02      460.12     11.48 o 
   4   1  10       35.46       32.77      4.45 o 
   5   1  10      343.59      366.33     10.56 o 
   6   1  10       53.36       57.08      6.82 o 
   7   1  10       38.02       33.16      5.13 o 
   8   1  10       57.80       59.80      8.06 o 
 -12   2  10       52.78       62.70      9.06 o 
 -11   2  10       46.22       56.70     10.13 o 
 -10   2  10       84.64       84.81      9.01 o 
  -9   2  10      520.70      542.06     14.81 o 
  -8   2  10     1763.16     1780.21     33.43 o 
  -7   2  10      525.96      517.04     12.97 o 
  -6   2  10      782.81      811.82     17.00 o 
  -5   2  10        0.12        9.04      6.07 o 
  -4   2  10       74.09       70.31     15.52 o 
  -3   2  10      835.79      777.05     13.51 o 
  -2   2  10       65.36       63.30      2.35 o 
  -1   2  10       20.90       23.39      3.13 o 
   0   2  10       13.03       17.64      3.36 o 
   1   2  10     1257.83     1232.61     15.93 o 
   2   2  10     2027.71     2178.65     32.51 o 
   3   2  10      532.95      504.48     12.23 o 
   4   2  10       84.45       81.05      7.37 o 
   5   2  10        0.03        0.98      3.21 o 
   6   2  10      381.47      352.10     12.40 o 
   7   2  10       41.61       71.13     11.96 o 
   8   2  10      150.43      161.38      8.82 o 
 -13   3  10       26.10       14.79      6.86 o 
 -12   3  10       34.50       37.71      8.80 o 
 -11   3  10        9.30       11.53      5.89 o 
 -10   3  10      148.85      142.37     12.49 o 
  -9   3  10       35.67       28.75      5.10 o 
  -8   3  10      849.35      774.81     30.51 o 
  -7   3  10      543.14      492.18     13.58 o 
  -6   3  10       28.48       36.98      4.86 o 
  -5   3  10     2528.58     2516.01     39.27 o 
  -4   3  10       67.03       60.98      4.78 o 
  -3   3  10       57.88       57.27      3.07 o 
  -2   3  10       75.41       69.15      3.45 o 
  -1   3  10     1891.59     1855.08     34.79 o 
   0   3  10      626.07      621.05     10.85 o 
   1   3  10        0.75        8.97      3.59 o 
   2   3  10      133.94      132.66      7.19 o 
   3   3  10        4.17        8.73      4.40 o 
   4   3  10        5.72        8.26      5.18 o 
   5   3  10      540.14      541.52     14.76 o 
   6   3  10        0.05        6.67      3.93 o 
   7   3  10        3.24       13.36      5.46 o 
   8   3  10      247.40      282.34     11.62 o 
 -13   4  10       65.44       49.84     10.19 o 
 -12   4  10      125.20      111.41     13.39 o 
 -11   4  10       36.48       43.76      8.84 o 
 -10   4  10       36.40       26.01      6.48 o 
  -9   4  10       37.74       50.70      4.31 o 
  -8   4  10      575.91      529.36     18.28 o 
  -7   4  10      110.37      110.23      9.76 o 
  -6   4  10       24.13       18.96      3.08 o 
  -5   4  10     1843.22     1831.40     22.45 o 
  -4   4  10      149.45      122.32      3.76 o 
  -3   4  10      713.61      713.10     17.55 o 
  -2   4  10      343.71      321.10      7.66 o 
  -1   4  10      579.81      523.13     15.21 o 
   0   4  10      365.15      344.82      8.73 o 
   1   4  10      106.70       96.63      5.81 o 
   2   4  10      767.80      758.08     14.65 o 
   3   4  10     1074.97     1081.61     27.27 o 
   4   4  10       10.00        8.49      5.06 o 
   5   4  10      188.48      192.09      9.99 o 
   6   4  10        2.83        8.56      3.30 o 
   7   4  10       56.53       57.30      7.68 o 
   8   4  10        0.58        6.61      4.59 o 
 -13   5  10       20.78       21.79      8.60 o 
 -12   5  10        0.02        1.87      6.53 o 
 -11   5  10      253.31      204.29     16.66 o 
 -10   5  10        0.04        3.66      3.85 o 
  -9   5  10      446.30      455.65     25.99 o 
  -8   5  10      300.33      261.92      9.33 o 
  -7   5  10       51.45       45.07      2.91 o 
  -6   5  10      153.49      137.46      4.00 o 
  -5   5  10      227.11      222.72      4.95 o 
  -4   5  10       19.11       24.23      1.75 o 
  -3   5  10      109.06       97.86      3.36 o 
  -2   5  10       13.20       20.74      2.13 o 
  -1   5  10       73.02       64.71      4.51 o 
   0   5  10      192.68      205.33      8.01 o 
   1   5  10      364.81      364.73     11.28 o 
   2   5  10      129.34      125.20      6.62 o 
   3   5  10       20.74       23.47      6.15 o 
   4   5  10      337.04      335.14     13.24 o 
   5   5  10       49.79       54.65      6.89 o 
   6   5  10       41.71       48.64      6.24 o 
   7   5  10       46.64       51.84      8.09 o 
   8   5  10        0.01       11.52      7.91 o 
 -13   6  10      220.14      208.75     16.39 o 
 -12   6  10       10.72       10.73      7.53 o 
 -11   6  10       15.05       13.12      9.93 o 
 -10   6  10        6.18        5.73      5.19 o 
  -9   6  10       22.14        1.60     10.13 o 
  -8   6  10      281.48      277.12     21.39 o 
  -7   6  10      161.33      134.73      4.71 o 
  -6   6  10      119.51      115.32      7.37 o 
  -5   6  10      123.75      112.14      5.61 o 
  -4   6  10        2.90        4.44      2.10 o 
  -3   6  10      190.51      199.66      6.21 o 
  -2   6  10      158.95      165.53      6.17 o 
  -1   6  10      281.19      294.75      9.19 o 
   0   6  10      139.78      160.84      6.55 o 
   1   6  10      157.37      146.90      6.09 o 
   2   6  10      174.80      179.08      8.33 o 
   3   6  10        9.50       15.65      4.83 o 
   4   6  10        0.21        0.80      4.53 o 
   5   6  10       75.96       66.77      7.78 o 
   6   6  10        1.71        7.23      3.84 o 
   7   6  10       36.33       23.65      5.07 o 
 -13   7  10        1.03        8.33      7.80 o 
 -12   7  10      157.96      116.80     15.46 o 
 -11   7  10        9.82       11.87      5.97 o 
 -10   7  10       36.30       49.59      6.22 o 
  -9   7  10      257.47      272.50     13.00 o 
  -8   7  10       24.74       19.86     10.99 o 
  -7   7  10        2.63        5.53      3.01 o 
  -6   7  10       84.10       73.63      3.94 o 
  -5   7  10      718.73      661.48     13.67 o 
  -4   7  10       88.78       89.44      4.90 o 
  -3   7  10       19.11       16.90      3.48 o 
  -2   7  10      115.36      126.91      5.16 o 
  -1   7  10      110.84      114.62      5.73 o 
   0   7  10     1993.54     2007.41     30.54 o 
   1   7  10      220.84      220.63      7.70 o 
   2   7  10      415.55      392.78     12.85 o 
   3   7  10      293.50      268.55     15.48 o 
   4   7  10       80.27       73.74      7.43 o 
   5   7  10      200.50      212.40      8.90 o 
   6   7  10       20.09       31.38      5.82 o 
   7   7  10       14.06       15.33      4.60 o 
 -12   8  10      119.54      132.33     17.79 o 
 -11   8  10      671.59      713.75     28.38 o 
 -10   8  10      205.75      232.22     11.30 o 
  -9   8  10        5.88       15.70     12.89 o 
  -8   8  10       42.84       58.24     15.79 o 
  -7   8  10        0.02        3.25      5.10 o 
  -6   8  10      129.75      122.21      7.02 o 
  -5   8  10      121.62      118.87      6.87 o 
  -4   8  10       27.48       33.60      3.71 o 
  -3   8  10      264.26      221.79      6.38 o 
  -2   8  10      417.93      400.26      9.87 o 
  -1   8  10      609.81      573.20     12.40 o 
   0   8  10     1564.76     1514.46     23.22 o 
   1   8  10       25.19       28.84      5.31 o 
   2   8  10      172.67      167.42      9.05 o 
   3   8  10       78.60       76.58      6.27 o 
   4   8  10      334.88      326.54     10.90 o 
   5   8  10        2.07       11.09      4.31 o 
   6   8  10        6.69       11.20      4.51 o 
   7   8  10       53.64       60.04      8.68 o 
 -12   9  10       25.70       32.38     13.86 o 
 -11   9  10       60.98       61.90      9.86 o 
 -10   9  10      166.54      147.73     15.29 o 
  -9   9  10       89.10       70.97     11.10 o 
  -8   9  10      157.50      153.05     18.06 o 
  -7   9  10       88.45       98.21     11.38 o 
  -6   9  10      201.16      159.61      7.29 o 
  -5   9  10       49.35       56.28      3.77 o 
  -4   9  10     1281.70     1251.87     24.23 o 
  -3   9  10     4579.97     4580.96     39.79 o 
  -2   9  10      326.40      326.28      7.66 o 
  -1   9  10      139.08      144.60      9.79 o 
   0   9  10      173.23      143.11      7.59 o 
   1   9  10      806.75      772.52     17.70 o 
   2   9  10        1.66        4.97      3.83 o 
   3   9  10      204.12      212.70      8.74 o 
   4   9  10      125.29      138.30      7.75 o 
   5   9  10      259.83      269.39     18.66 o 
   6   9  10       44.11       44.30      6.75 o 
 -11  10  10      113.91      114.47     16.66 o 
 -10  10  10      345.47      348.39     28.58 o 
  -9  10  10       18.65       21.24      5.53 o 
  -8  10  10        2.74        2.07     10.39 o 
  -7  10  10      212.44      158.23     14.98 o 
  -6  10  10      157.18      180.01     11.00 o 
  -5  10  10       34.81       47.24      5.77 o 
  -4  10  10      171.54      139.44      6.22 o 
  -3  10  10        5.98       13.44      3.72 o 
  -2  10  10      305.65      269.47      7.65 o 
  -1  10  10      140.89      159.33      7.42 o 
   0  10  10      203.20      207.32     13.42 o 
   1  10  10      933.90      951.90     20.12 o 
   2  10  10      657.19      639.03     19.74 o 
   3  10  10      148.40      156.16     16.54 o 
   4  10  10       41.53       33.77      5.54 o 
   5  10  10      217.86      204.58     13.95 o 
   6  10  10        0.26        2.21      3.78 o 
 -11  11  10        8.86        4.70      9.13 o 
 -10  11  10       13.96       16.22     10.79 o 
  -9  11  10      236.81      240.93     12.24 o 
  -8  11  10       69.41       70.03     16.19 o 
  -7  11  10       56.96       64.68      7.51 o 
  -6  11  10      138.79      119.53      8.43 o 
  -5  11  10       79.77       56.77      6.38 o 
  -4  11  10      423.32      330.64      7.40 o 
  -3  11  10        6.98       10.75      3.49 o 
  -2  11  10       11.13        7.73      3.45 o 
  -1  11  10      182.13      160.72      7.35 o 
   0  11  10      282.82      251.56     10.64 o 
   1  11  10       79.86       77.96      6.51 o 
   2  11  10      143.83      165.51      8.55 o 
   3  11  10       95.90       96.39      9.41 o 
   4  11  10      206.56      195.90      9.42 o 
   5  11  10      123.22      151.11     10.09 o 
 -10  12  10       16.58       24.61      6.63 o 
  -9  12  10       34.58       30.07      6.25 o 
  -8  12  10       81.19       88.09     17.19 o 
  -7  12  10        0.12        3.11      4.78 o 
  -6  12  10      251.70      232.31     14.63 o 
  -5  12  10       20.81       13.83      3.86 o 
  -4  12  10       31.85       24.95      4.49 o 
  -3  12  10        3.45        4.41      2.86 o 
  -2  12  10      474.34      447.84     13.16 o 
  -1  12  10      603.35      559.73     23.58 o 
   0  12  10        3.85       10.86      4.64 o 
   1  12  10      225.81      210.80      7.79 o 
   2  12  10       42.10       51.81      5.84 o 
   3  12  10      121.24      135.33      8.35 o 
   4  12  10        5.34       11.95      6.88 o 
   5  12  10        3.06       17.66      8.15 o 
  -9  13  10       12.66       21.30      6.37 o 
  -8  13  10       23.57       22.00      9.99 o 
  -7  13  10       13.95       25.25     11.26 o 
  -6  13  10      147.22      153.19     12.36 o 
  -5  13  10       25.25       38.99      5.42 o 
  -4  13  10       85.94      102.31     12.56 o 
  -3  13  10      211.55      190.17      8.54 o 
  -2  13  10      271.87      285.27      8.96 o 
  -1  13  10       58.95       65.19      6.09 o 
   0  13  10      319.82      326.61     14.64 o 
   1  13  10       82.45       73.85      6.42 o 
   2  13  10       46.44       47.61      5.82 o 
   3  13  10        2.31        4.59      4.18 o 
   4  13  10        2.65        8.93      5.86 o 
  -8  14  10        5.68        9.39      9.93 o 
  -7  14  10        8.58       10.86     10.73 o 
  -6  14  10        1.67       11.45      6.18 o 
  -5  14  10       25.74       16.80      6.04 o 
  -4  14  10       26.92       35.20      6.72 o 
  -3  14  10       43.01       45.36      6.25 o 
  -2  14  10       11.83        7.33      4.31 o 
  -1  14  10      314.80      316.81     10.97 o 
   0  14  10       68.76       78.07      6.27 o 
   1  14  10        8.08       15.09      5.63 o 
   2  14  10       63.29       62.52      6.22 o 
   3  14  10       36.44       29.99      4.92 o 
  -7  15  10       10.06       12.06     10.39 o 
  -6  15  10       87.37       97.55     17.32 o 
  -5  15  10      101.64      143.54     16.11 o 
  -4  15  10        7.71       12.08      5.90 o 
  -3  15  10        0.40        8.08      4.86 o 
  -2  15  10       22.02       23.65      6.12 o 
  -1  15  10       14.80       20.59      5.19 o 
   0  15  10      257.87      244.31     18.11 o 
   1  15  10        0.04        9.13      4.19 o 
  -5  16  10        8.25       17.59      6.56 o 
  -4  16  10        0.07        4.06      7.26 o 
  -3  16  10       54.04       43.28      9.96 o 
  -2  16  10       85.99       91.57      7.80 o 
  -1  16  10      514.62      497.43     14.45 o 
 -11   0  11      416.44      401.32     18.72 o 
  -9   0  11      267.98      288.44     15.52 o 
  -7   0  11     4034.74     4190.13     48.57 o 
  -5   0  11     1221.81     1197.35     30.72 o 
  -3   0  11       59.30       34.91     13.39 o 
  -1   0  11      578.54      533.85     16.06 o 
   1   0  11       21.97       22.91      5.52 o 
   3   0  11       28.04       31.24      5.98 o 
   5   0  11       16.47        9.74      6.02 o 
   7   0  11       52.84       50.91      9.17 o 
 -11   1  11       29.94       31.38      8.13 o 
 -10   1  11      425.17      426.85     13.16 o 
  -9   1  11       83.03       82.48     10.11 o 
  -8   1  11      797.25      807.05     20.76 o 
  -7   1  11      373.43      398.61     17.50 o 
  -6   1  11     1479.84     1526.60     34.28 o 
  -5   1  11       17.31       14.98      6.74 o 
  -4   1  11      392.44      418.71     16.40 o 
  -3   1  11       30.08       32.22      9.04 o 
  -2   1  11      104.20       82.66     11.13 o 
  -1   1  11      508.37      500.28     10.89 o 
   0   1  11       77.13       79.84      5.72 o 
   1   1  11        0.01        5.12      3.21 o 
   2   1  11       31.28       39.37      5.51 o 
   3   1  11     1060.70     1100.46     19.87 o 
   4   1  11       53.37       55.88      6.08 o 
   5   1  11        3.08        5.00      4.23 o 
   6   1  11       93.54      113.10      7.66 o 
   7   1  11      184.12      207.23     18.49 o 
 -12   2  11       61.73       63.90     11.46 o 
 -11   2  11       84.30       81.62     11.19 o 
 -10   2  11       10.89        9.36      4.73 o 
  -9   2  11      168.96      165.76     10.05 o 
  -8   2  11       33.24       34.00      8.00 o 
  -7   2  11     1294.07     1341.14     35.38 o 
  -6   2  11     1484.03     1493.42     33.54 o 
  -5   2  11      312.63      342.00     18.42 o 
  -4   2  11        0.26        5.08      7.09 o 
  -3   2  11      546.80      578.37     20.97 o 
  -2   2  11      222.89      221.64      7.64 o 
  -1   2  11      498.81      462.56     12.35 o 
   0   2  11     1204.74     1215.20     29.69 o 
   1   2  11       21.51       17.41      4.37 o 
   2   2  11      113.22      103.03      6.70 o 
   3   2  11       71.65      105.54      7.73 o 
   4   2  11       65.67       79.48      7.53 o 
   5   2  11      227.83      224.95     11.74 o 
   6   2  11       35.82       42.90      6.04 o 
   7   2  11      136.13      115.64      8.32 o 
 -13   3  11        0.96        5.80      7.06 o 
 -12   3  11        6.82        9.33      8.80 o 
 -11   3  11       30.30       34.45      9.20 o 
 -10   3  11        0.09       14.46      8.46 o 
  -9   3  11      384.75      355.68     32.12 o 
  -8   3  11       64.01       63.48      7.02 o 
  -7   3  11      675.56      660.87     17.10 o 
  -6   3  11      654.28      694.71     19.93 o 
  -5   3  11        5.23        7.86      7.06 o 
  -4   3  11     2045.42     2060.02     95.15 o 
  -3   3  11      425.84      430.69     11.64 o 
  -2   3  11      616.50      592.14     10.34 o 
  -1   3  11      101.16       66.37      5.35 o 
   0   3  11        0.01        4.37      3.23 o 
   1   3  11       83.68       70.69      6.73 o 
   2   3  11      901.05      847.02     14.33 o 
   3   3  11       23.69       33.94      5.59 o 
   4   3  11        0.83       13.39      5.12 o 
   5   3  11      233.34      209.77      8.82 o 
   6   3  11       39.88       55.52      6.52 o 
   7   3  11        5.71        4.68      5.87 o 
 -13   4  11        2.02        4.40      7.46 o 
 -12   4  11       49.42       38.05      9.66 o 
 -11   4  11      329.73      339.62     18.12 o 
 -10   4  11       34.89       36.98     13.86 o 
  -9   4  11      116.25      135.13     14.59 o 
  -8   4  11       21.36       17.05      4.88 o 
  -7   4  11       26.97       20.23      2.91 o 
  -6   4  11       54.51       82.37      8.14 o 
  -5   4  11      647.87      615.78     19.36 o 
  -4   4  11      354.63      331.05     12.32 o 
  -3   4  11     1315.47     1316.58     23.56 o 
  -2   4  11      290.58      272.27     10.32 o 
  -1   4  11      770.94      689.19     13.42 o 
   0   4  11      152.80      165.50      8.21 o 
   1   4  11        8.95        9.12      3.84 o 
   2   4  11       12.80       18.54      5.34 o 
   3   4  11      123.30       96.57      7.08 o 
   4   4  11       70.60       59.20      7.24 o 
   5   4  11      106.06      122.11     11.87 o 
   6   4  11       64.75       75.80     11.47 o 
   7   4  11       20.46       18.07      6.32 o 
 -13   5  11       10.29       35.91     11.59 o 
 -12   5  11      118.01      161.38     15.99 o 
 -11   5  11       76.81       98.08     12.79 o 
 -10   5  11      228.00      210.55     16.72 o 
  -9   5  11       26.36       51.37     12.86 o 
  -8   5  11      541.31      451.62     24.52 o 
  -7   5  11      694.13      672.87     17.12 o 
  -6   5  11       60.83       68.48      7.62 o 
  -5   5  11     1224.60     1180.20     29.62 o 
  -4   5  11      610.52      548.29     16.75 o 
  -3   5  11        3.79        2.09      1.25 o 
  -2   5  11      370.01      348.49     11.21 o 
  -1   5  11      294.16      265.83      9.58 o 
   0   5  11     1436.67     1377.97     19.42 o 
   1   5  11        3.63        6.36      4.60 o 
   2   5  11      485.31      448.94     12.90 o 
   3   5  11       77.82       82.93      7.09 o 
   4   5  11      108.14      106.75      8.07 o 
   5   5  11      202.94      202.87     10.61 o 
   6   5  11       18.92       22.55      4.80 o 
   7   5  11      108.73      100.48     13.00 o 
 -13   6  11       12.78       12.13      8.20 o 
 -11   6  11      387.52      446.56     22.59 o 
 -10   6  11       38.97       62.37     15.99 o 
  -9   6  11       23.06       42.91     12.79 o 
  -8   6  11      192.64      165.44     19.26 o 
  -7   6  11       73.50       58.32      5.96 o 
  -6   6  11      247.46      230.78     19.99 o 
  -5   6  11     1304.39     1206.34     19.52 o 
  -4   6  11       97.16       80.94      7.47 o 
  -3   6  11        1.06        4.60      3.38 o 
  -2   6  11      251.41      242.56      7.96 o 
  -1   6  11      521.74      485.73     10.85 o 
   0   6  11      360.94      385.21      9.32 o 
   1   6  11       13.12       21.11      4.57 o 
   2   6  11      192.16      172.49      9.35 o 
   3   6  11       61.69       69.32      5.70 o 
   4   6  11        5.41        8.25      4.27 o 
   5   6  11      101.56       88.29      8.05 o 
   6   6  11        0.90        4.62      4.84 o 
 -12   7  11        1.94       22.39     12.19 o 
 -11   7  11       39.05       41.38     12.86 o 
 -10   7  11      409.63      353.47     22.12 o 
  -9   7  11      681.71      658.31     40.31 o 
  -8   7  11      533.76      519.77     15.21 o 
  -7   7  11       67.84       53.16      8.66 o 
  -6   7  11      945.71      902.06     16.20 o 
  -5   7  11        3.48        7.55      3.67 o 
  -4   7  11      231.12      206.26      9.61 o 
  -3   7  11       27.80       21.24      3.13 o 
  -2   7  11      131.79      131.03      5.54 o 
  -1   7  11      301.15      301.44      7.27 o 
   0   7  11      353.73      357.93      8.31 o 
   1   7  11       27.86       20.87      4.34 o 
   2   7  11        0.85        7.45      4.37 o 
   3   7  11      231.60      241.95     10.23 o 
   4   7  11       46.36       31.21      6.75 o 
   5   7  11        7.55       11.06      4.25 o 
   6   7  11      211.61      232.43     17.46 o 
 -12   8  11       71.59       56.10     12.26 o 
 -11   8  11       17.57        5.46      9.86 o 
 -10   8  11        3.76        8.46      9.66 o 
  -9   8  11      122.64      109.27     17.19 o 
  -8   8  11       97.34       83.17      7.49 o 
  -7   8  11       17.82       25.87      7.96 o 
  -6   8  11      563.94      527.15     16.61 o 
  -5   8  11      260.63      250.64      9.94 o 
  -4   8  11      209.78      206.20     15.19 o 
  -3   8  11       12.55        5.41      2.48 o 
  -2   8  11       20.51       16.17      2.86 o 
  -1   8  11      477.21      473.73     10.97 o 
   0   8  11      223.48      214.85      6.87 o 
   1   8  11       53.02       57.71      7.91 o 
   2   8  11        0.94        6.07      4.53 o 
   3   8  11       54.80       70.64      7.35 o 
   4   8  11        0.13        8.76      4.20 o 
   5   8  11      107.27      102.19      8.20 o 
   6   8  11       76.22       74.59      7.82 o 
 -11   9  11       14.03        4.80      9.93 o 
 -10   9  11       72.59      102.54     17.92 o 
  -9   9  11       17.80       26.92     12.13 o 
  -8   9  11      107.05      104.18      7.80 o 
  -7   9  11      589.51      640.19     26.69 o 
  -6   9  11       31.93       15.65      8.70 o 
  -5   9  11      124.05      112.11     10.41 o 
  -4   9  11        1.33        7.35      4.55 o 
  -3   9  11      419.94      375.44      8.04 o 
  -2   9  11        0.10        4.45      2.99 o 
  -1   9  11        9.08        8.82      3.33 o 
   0   9  11      600.51      584.34     12.07 o 
   1   9  11        6.94       10.18      4.74 o 
   2   9  11        0.00       11.18      4.30 o 
   3   9  11        0.22        9.81      4.62 o 
   4   9  11       14.31       27.83      7.30 o 
   5   9  11       78.32       86.61      9.56 o 
 -11  10  11      159.46      122.00     14.06 o 
 -10  10  11        4.81       22.79     15.13 o 
  -9  10  11        6.72       12.79     11.93 o 
  -8  10  11       10.17        5.47      3.92 o 
  -7  10  11       10.98        9.08      3.94 o 
  -6  10  11        3.64        3.31      4.13 o 
  -5  10  11      316.56      316.63     25.45 o 
  -4  10  11       13.32       24.34      6.86 o 
  -3  10  11      241.32      222.45      9.73 o 
  -2  10  11      307.57      278.13     13.59 o 
  -1  10  11      181.14      190.66      6.98 o 
   0  10  11       54.06       54.09      7.08 o 
   1  10  11       20.52       25.29      7.15 o 
   2  10  11       17.67       23.61      5.50 o 
   3  10  11       41.15       39.94      8.25 o 
   4  10  11       62.51       52.35      6.78 o 
   5  10  11        0.78        1.49      4.96 o 
 -10  11  11       76.69       53.10     15.33 o 
  -9  11  11       45.78       75.16     17.66 o 
  -8  11  11       10.80        6.91      8.50 o 
  -7  11  11      181.67      195.56     10.29 o 
  -6  11  11       22.15       27.58     12.46 o 
  -5  11  11       15.85       18.12     16.19 o 
  -4  11  11      131.85      134.13     19.32 o 
  -3  11  11      125.27      129.10      6.56 o 
  -2  11  11      314.89      295.77      9.24 o 
  -1  11  11        5.11       10.85      3.71 o 
   0  11  11       52.88       43.65      6.54 o 
   1  11  11      104.07      103.56      6.84 o 
   2  11  11      220.56      238.54      9.07 o 
   3  11  11      131.09      112.70     10.59 o 
   4  11  11        2.38        9.93      4.15 o 
  -9  12  11       30.93       51.77     16.06 o 
  -8  12  11       28.22       84.15     18.39 o 
  -7  12  11       20.24       10.64      6.06 o 
  -6  12  11        4.25        5.66     11.26 o 
  -5  12  11        5.91        8.06     10.66 o 
  -4  12  11       51.78       65.30     16.72 o 
  -3  12  11        7.30       13.11      6.43 o 
  -2  12  11      131.87      148.47     14.35 o 
  -1  12  11       44.51       45.46      5.13 o 
   0  12  11      105.65      122.21      6.76 o 
   1  12  11        6.10        7.19      3.76 o 
   2  12  11       13.19       17.31      4.38 o 
   3  12  11       11.23       12.30      4.48 o 
  -8  13  11       19.02       32.12     13.53 o 
  -7  13  11       39.85       32.82      9.56 o 
  -6  13  11       52.32       64.93      9.03 o 
  -5  13  11       98.06      120.09      9.43 o 
  -4  13  11      239.10      248.60     20.59 o 
  -3  13  11      137.33      124.87     16.79 o 
  -2  13  11       72.93       51.72      5.83 o 
  -1  13  11       37.30       29.30      5.92 o 
   0  13  11       53.41       59.31      6.90 o 
   1  13  11       28.91       24.90      4.44 o 
   2  13  11        0.39        6.85      3.73 o 
  -7  14  11        5.34        8.01      6.04 o 
  -6  14  11       42.58       34.60      7.24 o 
  -5  14  11       59.34       74.11     11.25 o 
  -4  14  11       90.99       81.69     17.72 o 
  -3  14  11       60.66       67.56     17.59 o 
  -2  14  11       26.32       17.79      8.00 o 
  -1  14  11      112.65      113.81      7.82 o 
   0  14  11       32.52       37.24      6.56 o 
   1  14  11       43.97       35.47     10.51 o 
  -5  15  11       17.20       21.81      7.15 o 
  -4  15  11       50.71       95.81     18.06 o 
  -2  15  11      555.30      666.84     30.38 o 
  -1  15  11        0.05       14.57      7.56 o 
 -10   0  12       48.17       62.10      9.46 o 
  -8   0  12       95.12      103.08     12.06 o 
  -6   0  12      627.05      672.64     26.12 o 
  -4   0  12        0.02        8.20     10.93 o 
  -2   0  12       41.91       34.45     11.93 o 
   0   0  12      372.94      347.08     22.79 o 
   2   0  12      432.22      405.11     23.92 o 
   4   0  12        8.47       12.34      8.93 o 
   6   0  12      150.17      151.21     13.96 o 
 -11   1  12       13.28       25.45      7.93 o 
 -10   1  12       58.29       67.39     11.19 o 
  -9   1  12      320.47      281.24     16.81 o 
  -8   1  12      108.59      124.96      9.89 o 
  -7   1  12        2.71        5.70      6.58 o 
  -6   1  12      438.24      474.99     18.64 o 
  -5   1  12       23.98       22.45      6.30 o 
  -4   1  12      116.22      139.82     11.63 o 
  -3   1  12      459.03      441.03     18.44 o 
  -2   1  12      407.71      432.86     18.39 o 
  -1   1  12       70.11       68.61     19.22 o 
   0   1  12      297.07      317.04     10.66 o 
   1   1  12       43.28       38.31      6.06 o 
   2   1  12        0.05        8.84      8.08 o 
   3   1  12        9.96        9.91      5.79 o 
   4   1  12      200.06      229.28     14.12 o 
   5   1  12      214.99      206.36     10.43 o 
   6   1  12      262.83      262.59     15.93 o 
 -12   2  12       70.22       75.36     11.73 o 
 -11   2  12        5.26        9.46      7.40 o 
 -10   2  12      136.54      130.73     21.99 o 
  -9   2  12      239.13      231.56     11.49 o 
  -8   2  12      154.24      141.69      9.96 o 
  -7   2  12       78.15       86.48      8.20 o 
  -6   2  12      683.04      657.41     58.80 o 
  -5   2  12      429.95      441.89     16.76 o 
  -4   2  12      203.43      189.89     26.82 o 
  -3   2  12      664.70      680.87     20.44 o 
  -2   2  12      708.72      648.28     20.76 o 
  -1   2  12      243.23      213.12     14.14 o 
   0   2  12      397.56      423.29     35.53 o 
   1   2  12      328.95      293.95     13.39 o 
   2   2  12       13.26       18.29     12.49 o 
   3   2  12      406.57      443.62     21.61 o 
   4   2  12      311.43      303.14     11.02 o 
   5   2  12        0.20        4.89      5.12 o 
   6   2  12        9.33        5.51      6.10 o 
 -12   3  12       60.46       51.77     10.99 o 
 -11   3  12        0.67        5.33      6.73 o 
 -10   3  12      204.38      177.10     14.66 o 
  -9   3  12      115.17      121.51     10.99 o 
  -8   3  12      123.04      111.62     24.49 o 
  -7   3  12      848.74      821.81     40.91 o 
  -6   3  12       26.20       35.73      8.35 o 
  -5   3  12       39.93       48.04      9.52 o 
  -4   3  12        1.18        4.70      8.94 o 
  -3   3  12        3.81        6.67      7.55 o 
  -2   3  12      398.15      395.26     17.12 o 
  -1   3  12       18.43       30.72      5.69 o 
   0   3  12      144.45      139.49      8.95 o 
   1   3  12      165.86      187.88     19.85 o 
   2   3  12       20.53       18.74      6.03 o 
   3   3  12      162.60      164.95      8.95 o 
   4   3  12       40.14       25.77      6.48 o 
   5   3  12       70.79       92.60     11.51 o 
   6   3  12      285.83      296.51     13.67 o 
 -13   4  12       24.06       28.65      9.53 o 
 -12   4  12        6.81       14.59      7.73 o 
 -11   4  12       16.51       21.59      8.20 o 
 -10   4  12      130.14      131.20     15.86 o 
  -9   4  12       29.81       29.18      9.33 o 
  -8   4  12        0.38        4.33      4.42 o 
  -7   4  12      850.57      846.50     48.24 o 
  -6   4  12        1.20        9.06      6.14 o 
  -5   4  12      464.65      442.74     14.51 o 
  -4   4  12      746.08      755.04     21.19 o 
  -3   4  12     1090.63      987.55     25.41 o 
  -2   4  12      129.12      131.50     11.53 o 
  -1   4  12       89.83       97.36     14.92 o 
   0   4  12      310.27      258.48     23.35 o 
   1   4  12       85.38       87.31     13.85 o 
   2   4  12      248.08      234.72     10.46 o 
   3   4  12      151.12      148.25      9.62 o 
   4   4  12       16.10       16.17      4.93 o 
   5   4  12       18.79       20.83      8.43 o 
   6   4  12       15.41       18.00      4.82 o 
 -12   5  12        8.75       20.66      8.46 o 
 -11   5  12       84.93       83.29     12.59 o 
 -10   5  12       10.11       21.32     13.53 o 
  -9   5  12       16.33       12.66     10.39 o 
  -8   5  12        5.21       18.86     16.12 o 
  -7   5  12       24.13       20.83      5.33 o 
  -6   5  12       14.04        8.00      5.54 o 
  -5   5  12       81.77       79.71      9.37 o 
  -4   5  12      144.63      167.27     13.29 o 
  -3   5  12      513.52      514.59     34.28 o 
  -2   5  12       28.63       55.50     17.12 o 
  -1   5  12      121.06      129.99      8.17 o 
   0   5  12      299.86      275.16     13.34 o 
   1   5  12      188.25      188.25     11.03 o 
   2   5  12       25.88       24.33      6.21 o 
   3   5  12       38.92       34.20      5.76 o 
   4   5  12       88.03       91.43      8.03 o 
   5   5  12       21.47       22.35      5.26 o 
   6   5  12       29.14       48.01      7.57 o 
 -12   6  12       67.82      106.34     13.73 o 
 -11   6  12       72.44       69.56     13.33 o 
 -10   6  12        0.10       15.86      9.13 o 
  -9   6  12        8.67       16.26     15.72 o 
  -8   6  12      300.68      307.97     24.39 o 
  -7   6  12      186.10      186.43     19.26 o 
  -6   6  12       17.25       30.03      8.66 o 
  -5   6  12        6.21        9.13      7.71 o 
  -4   6  12        1.77        8.66      5.98 o 
  -3   6  12       67.54       55.93      9.23 o 
  -2   6  12      241.38      234.77     10.87 o 
  -1   6  12      304.06      276.64      9.09 o 
   0   6  12      103.56       93.93     10.97 o 
   1   6  12        1.81        5.97      3.54 o 
   2   6  12      190.06      193.71      9.17 o 
   3   6  12      430.87      406.29     10.05 o 
   4   6  12       10.79        8.88      5.21 o 
   5   6  12       18.04       17.05      4.66 o 
 -12   7  12        0.36       -3.53      8.40 o 
 -11   7  12      365.52      398.78     27.12 o 
 -10   7  12        9.77       15.06     14.66 o 
  -9   7  12        1.97        6.00     14.59 o 
  -8   7  12       63.56       54.84     15.06 o 
  -7   7  12      138.62      121.13     17.59 o 
  -6   7  12        0.95        3.89      3.92 o 
  -5   7  12       18.07       23.34      7.32 o 
  -4   7  12      103.44       82.45      5.54 o 
  -3   7  12      572.88      544.44     13.58 o 
  -2   7  12        0.49        1.56      6.79 o 
  -1   7  12       34.87       37.42      5.83 o 
   0   7  12      229.58      227.44     15.77 o 
   1   7  12      528.45      478.29     20.02 o 
   2   7  12       12.50        9.56      4.29 o 
   3   7  12       88.81       88.62      9.26 o 
   4   7  12       29.20       21.58      4.85 o 
   5   7  12       31.08       25.28      5.65 o 
 -11   8  12      196.35      257.73     22.45 o 
 -10   8  12      131.49      143.52     19.66 o 
  -9   8  12        5.82       13.73     11.19 o 
  -8   8  12        1.13        8.00     11.46 o 
  -7   8  12       27.26       20.99     12.79 o 
  -6   8  12       71.45       59.10     17.12 o 
  -5   8  12        6.28        9.02      7.40 o 
  -4   8  12       44.35       55.85      5.33 o 
  -3   8  12       57.69       54.94      5.44 o 
  -2   8  12       52.43       47.99      6.24 o 
  -1   8  12       42.29       36.42      5.14 o 
   0   8  12        1.99        7.68      6.85 o 
   1   8  12       31.25       26.40      5.51 o 
   2   8  12      835.00      845.23     19.10 o 
   3   8  12      852.98      868.85     29.28 o 
   4   8  12       60.58       72.00      7.80 o 
   5   8  12      154.41      166.42      9.87 o 
 -11   9  12      136.65      145.19     16.92 o 
 -10   9  12      109.09       99.21     16.39 o 
  -9   9  12      219.89      249.20     22.52 o 
  -8   9  12       10.22       20.19     12.99 o 
  -7   9  12       10.30       19.12     11.39 o 
  -6   9  12      169.71      157.05     19.32 o 
  -5   9  12      385.67      346.28     61.63 o 
  -4   9  12        2.78        7.72      5.00 o 
  -3   9  12        3.04        5.42      4.26 o 
  -2   9  12      233.96      220.30     12.70 o 
  -1   9  12      317.62      307.24     10.71 o 
   0   9  12      332.14      320.07     22.02 o 
   1   9  12      285.71      332.26     16.66 o 
   2   9  12      221.77      220.81     10.00 o 
   3   9  12      965.64     1005.83     55.66 o 
   4   9  12      243.14      240.88      9.45 o 
 -10  10  12      185.65      268.39     21.46 o 
  -9  10  12        0.62       16.32     12.13 o 
  -8  10  12      365.54      457.95     26.19 o 
  -7  10  12       13.32       17.19     11.99 o 
  -6  10  12      350.41      354.14     23.59 o 
  -5  10  12        0.06       15.13     16.59 o 
  -4  10  12      104.55       87.88     10.41 o 
  -3  10  12       21.25       26.31      5.73 o 
  -2  10  12       78.87       68.55      7.76 o 
  -1  10  12      485.43      445.18     11.56 o 
   0  10  12       47.26       40.91      7.89 o 
   1  10  12        2.13       20.46     12.13 o 
   2  10  12       59.15       52.37     12.99 o 
   3  10  12       75.84       67.95     15.09 o 
  -9  11  12       36.92       36.25     16.72 o 
  -8  11  12       52.71       61.23     16.52 o 
  -7  11  12      143.81      143.66     18.12 o 
  -6  11  12        1.37        7.53     10.66 o 
  -5  11  12        0.90        9.59     14.73 o 
  -4  11  12      423.14      435.93     13.80 o 
  -3  11  12       69.92       73.37      6.26 o 
  -2  11  12        3.91        7.11      4.04 o 
  -1  11  12      239.11      229.93      9.50 o 
   0  11  12       18.08       22.59     11.16 o 
   1  11  12       81.24       75.56      9.97 o 
   2  11  12       61.95       48.80     10.52 o 
   3  11  12        3.58        8.24      6.00 o 
  -8  12  12       79.34       82.62     15.66 o 
  -7  12  12        0.18       17.32     15.33 o 
  -6  12  12        0.75       -0.73     11.46 o 
  -5  12  12       23.46       44.04     14.06 o 
  -4  12  12       65.15       48.32      7.93 o 
  -3  12  12       14.98        3.93      5.32 o 
  -2  12  12        1.00        4.74      4.26 o 
  -1  12  12      315.45      306.41     13.92 o 
   0  12  12      154.28      146.09     11.74 o 
   1  12  12       75.60       93.89      9.41 o 
   2  12  12       40.84       52.77     19.22 o 
  -7  13  12       70.99      120.40     18.92 o 
  -6  13  12       64.11       60.43     16.26 o 
  -5  13  12       34.31       51.37     11.86 o 
  -4  13  12        0.79        5.60     12.59 o 
  -3  13  12       24.57       34.76      9.53 o 
  -2  13  12      404.71      425.09     23.69 o 
  -1  13  12       43.32       39.44      7.76 o 
   0  13  12       72.84       79.49      7.37 o 
   1  13  12       18.22       18.39      5.09 o 
  -5  14  12       48.42       50.17     16.59 o 
  -4  14  12        0.23        2.75      4.23 o 
  -3  14  12       10.65       12.63      4.96 o 
  -2  14  12      172.63      177.50     14.26 o 
  -1  14  12        0.04       14.13      7.32 o 
  -9   0  13      239.97      214.95     24.12 o 
  -7   0  13      124.17      147.59     16.59 o 
  -5   0  13      183.96      185.03     18.46 o 
  -3   0  13       48.59       50.77     12.73 o 
  -1   0  13       24.23       31.12     14.39 o 
   1   0  13       91.09       95.68     17.79 o 
   3   0  13       29.69       17.15     11.93 o 
   5   0  13      207.09      175.68     12.67 o 
 -11   1  13        9.07        7.20      6.73 o 
 -10   1  13        0.10       10.99      9.99 o 
  -9   1  13      282.83      256.94     11.47 o 
  -8   1  13      127.41      143.74     10.13 o 
  -7   1  13       84.30       74.99      9.99 o 
  -6   1  13      117.96      114.81     10.87 o 
  -5   1  13      131.91      130.75     10.64 o 
  -4   1  13      144.68      132.67     19.36 o 
  -3   1  13      498.42      480.89     23.82 o 
  -2   1  13       92.97       95.76     16.49 o 
  -1   1  13       28.69       29.45     11.12 o 
   0   1  13      374.83      336.56     16.06 o 
   1   1  13      100.27      113.94     13.49 o 
   2   1  13       12.62       18.69      4.19 o 
   3   1  13       24.40       18.10      4.86 o 
   4   1  13      125.15      135.57     12.08 o 
   5   1  13      256.01      291.44     17.41 o 
 -11   2  13       17.59       21.65     10.93 o 
 -10   2  13       55.18       54.90     10.59 o 
  -9   2  13      234.29      238.06     24.35 o 
  -8   2  13        7.40       13.67      8.12 o 
  -7   2  13        1.23       11.50     13.16 o 
  -6   2  13        2.94        6.33      7.62 o 
  -5   2  13      327.39      328.64     13.75 o 
  -4   2  13      426.20      433.72     17.24 o 
  -3   2  13     1047.13     1010.47     28.74 o 
  -2   2  13      236.44      233.91     15.45 o 
  -1   2  13       31.20       38.94     11.60 o 
   0   2  13      541.44      537.42     19.62 o 
   1   2  13      343.86      372.74     19.96 o 
   2   2  13        0.27        5.04      4.20 o 
   3   2  13      102.50       87.91      7.68 o 
   4   2  13        0.01        3.07      4.03 o 
   5   2  13      230.15      226.23     11.29 o 
 -12   3  13        0.01       17.79      7.86 o 
 -11   3  13      263.24      278.18     20.19 o 
 -10   3  13      123.45      149.59     13.73 o 
  -9   3  13        7.51        6.66      8.60 o 
  -8   3  13       31.66       34.96      7.68 o 
  -7   3  13       48.03       46.62      7.86 o 
  -6   3  13      517.10      530.33     27.22 o 
  -5   3  13        0.01        5.02      7.44 o 
  -4   3  13      975.30      986.09     32.28 o 
  -3   3  13      643.90      547.95     53.14 o 
  -2   3  13        5.40       10.04      8.20 o 
  -1   3  13     1413.64     1337.43     32.39 o 
   0   3  13      320.13      257.11     23.55 o 
   1   3  13       34.36       40.24      6.05 o 
   2   3  13       69.31       67.22      7.29 o 
   3   3  13       11.77       10.35      3.30 o 
   4   3  13      122.26      154.66     10.06 o 
   5   3  13        4.16        8.54      3.73 o 
 -12   4  13       17.41       28.12     10.13 o 
 -11   4  13        2.82        8.20      8.53 o 
 -10   4  13      105.00      119.40     37.51 o 
  -9   4  13       94.93      105.41     15.26 o 
  -8   4  13        1.45        8.75      5.10 o 
  -7   4  13      586.74      546.18     22.27 o 
  -6   4  13      163.14      168.36     11.70 o 
  -5   4  13     1293.81     1334.45     91.12 o 
  -4   4  13      374.86      399.31     31.18 o 
  -3   4  13     2745.83     2838.36     47.51 o 
  -2   4  13      215.67      217.97     17.09 o 
  -1   4  13      309.84      320.23     29.25 o 
   0   4  13      133.56      118.13     12.53 o 
   1   4  13       18.45       21.70      5.39 o 
   2   4  13      419.34      388.85     16.49 o 
   3   4  13        7.31        7.00      4.31 o 
   4   4  13        0.02        6.28      3.33 o 
   5   4  13       72.42       82.46     17.26 o 
 -12   5  13      141.90      167.04     18.86 o 
 -11   5  13       92.41       84.49     13.26 o 
 -10   5  13      104.15      112.87     15.92 o 
  -8   5  13      125.26      134.86     16.46 o 
  -7   5  13       71.54       68.43      7.57 o 
  -6   5  13     1368.57     1411.54     53.70 o 
  -5   5  13       81.95       84.29     18.06 o 
  -4   5  13       14.30       19.84      7.15 o 
  -3   5  13       82.46       71.49      9.39 o 
  -2   5  13      376.35      398.57     16.34 o 
  -1   5  13        6.47       15.32     11.45 o 
   0   5  13     1176.95     1124.48     40.44 o 
   1   5  13       54.72       32.11      5.80 o 
   2   5  13       39.24       33.25      8.30 o 
   3   5  13      164.37      167.95      9.18 o 
   4   5  13       11.83       18.82      6.25 o 
 -11   6  13        0.01       16.46      9.33 o 
 -10   6  13      187.11      222.08     19.86 o 
  -9   6  13      507.88      522.98     26.52 o 
  -8   6  13       26.19       42.91     12.06 o 
  -7   6  13      118.00      108.54     18.19 o 
  -6   6  13       68.85       52.62      7.21 o 
  -5   6  13       13.03       24.23      8.02 o 
  -4   6  13      494.88      471.05     34.28 o 
  -3   6  13       11.24       25.80     10.33 o 
  -2   6  13       22.16       39.53      8.64 o 
  -1   6  13       40.47       35.54      9.08 o 
   0   6  13      241.99      226.69     14.57 o 
   1   6  13       57.99       67.47      7.63 o 
   2   6  13      218.86      235.66      9.85 o 
   3   6  13        1.04        7.97      5.08 o 
   4   6  13        0.26        7.36      4.96 o 
 -11   7  13       11.84        6.93      8.33 o 
 -10   7  13       46.16       58.04     13.99 o 
  -9   7  13        6.17       20.19     15.86 o 
  -8   7  13       11.49       11.06     11.66 o 
  -7   7  13        0.00       -1.27     11.93 o 
  -6   7  13       46.51       53.77     17.66 o 
  -5   7  13        2.87        7.34      8.96 o 
  -4   7  13       17.49       15.40      7.27 o 
  -3   7  13        9.92       13.99      7.86 o 
  -2   7  13       81.85       98.75     16.19 o 
  -1   7  13      369.77      316.08     15.29 o 
   0   7  13      424.89      438.91     18.56 o 
   1   7  13       83.72       82.83      9.87 o 
   2   7  13      229.38      216.97     11.72 o 
   3   7  13      178.93      144.40     10.71 o 
   4   7  13       18.72       20.58      6.11 o 
 -10   8  13       77.34       82.29     15.46 o 
  -9   8  13       46.45       63.37     18.46 o 
  -8   8  13      150.60      195.36     21.19 o 
  -7   8  13        2.73       15.46     12.19 o 
  -6   8  13       90.73       72.36     17.79 o 
  -5   8  13      130.11      149.82      9.63 o 
  -4   8  13       46.46       51.42      7.47 o 
  -3   8  13       11.79       14.84     10.66 o 
  -2   8  13       11.61       20.20      7.26 o 
  -1   8  13        6.08        7.30      7.50 o 
   0   8  13      185.25      182.86     15.92 o 
   1   8  13        0.97        9.41      5.87 o 
   2   8  13        5.09        8.47      4.68 o 
   3   8  13        3.74        8.17      5.09 o 
 -10   9  13       40.92       44.71     11.06 o 
  -9   9  13       74.85       81.76     15.59 o 
  -8   9  13       54.67       76.43     18.66 o 
  -7   9  13       47.47       56.37     20.32 o 
  -6   9  13        0.65        6.20     11.53 o 
  -5   9  13      174.96      128.00     18.72 o 
  -4   9  13       80.17       57.83      7.01 o 
  -3   9  13       47.14       58.68      9.25 o 
  -2   9  13        1.80        1.25      5.86 o 
  -1   9  13      335.30      336.26     14.49 o 
   0   9  13       55.81       68.29     12.16 o 
   1   9  13        5.53        3.09      4.44 o 
   2   9  13       74.10       72.48     11.06 o 
   3   9  13        0.02        6.92      4.85 o 
  -9  10  13        6.89       16.32     11.79 o 
  -8  10  13        0.25       -9.93     12.66 o 
  -7  10  13        0.04        2.40     10.93 o 
  -6  10  13        0.35        2.67      4.80 o 
  -5  10  13       21.49       15.79     15.66 o 
  -4  10  13      189.77      160.65     19.32 o 
  -3  10  13       41.51       37.26      8.10 o 
  -2  10  13       78.58       62.71      9.42 o 
  -1  10  13        8.36        8.19      5.93 o 
   0  10  13       23.27       34.84      7.80 o 
   1  10  13       13.42        9.20      9.73 o 
   2  10  13      134.98      125.85      8.51 o 
  -8  11  13      261.59      334.02     25.72 o 
  -7  11  13      105.35      150.52     23.65 o 
  -6  11  13       32.13       19.59     12.06 o 
  -5  11  13       21.53       24.19     11.86 o 
  -4  11  13        0.35       10.53     16.99 o 
  -3  11  13       17.33        7.93     11.46 o 
  -2  11  13       67.50       64.62     10.55 o 
  -1  11  13      148.19      145.39     11.73 o 
   0  11  13      148.78      145.74     10.67 o 
   1  11  13       22.39       14.32      6.10 o 
  -7  12  13       10.64       20.06     15.79 o 
  -6  12  13      194.58      246.93     19.86 o 
  -5  12  13      164.52      208.55     21.79 o 
  -4  12  13       38.28       77.22     17.72 o 
  -3  12  13       33.19       45.18     11.86 o 
  -2  12  13       10.57       17.26     21.72 o 
  -1  12  13       82.27       97.50     14.89 o 
   0  12  13       40.21       50.36      9.20 o 
  -5  13  13        8.51        4.13     10.33 o 
  -4  13  13        1.97       -5.06     11.53 o 
  -3  13  13       74.93       76.09     17.86 o 
 -10   0  14       97.03       97.55     13.19 o 
  -8   0  14       96.69       76.23     11.86 o 
  -6   0  14       32.77       41.84     14.13 o 
  -4   0  14      358.30      379.93     25.92 o 
  -2   0  14      291.98      266.32     45.98 o 
   0   0  14        7.22        0.13     11.93 o 
   2   0  14        0.03        7.20     11.53 o 
   4   0  14      327.21      366.60     25.05 o 
 -10   1  14       36.74       49.24     11.19 o 
  -9   1  14        9.05       14.04      5.64 o 
  -8   1  14        0.77        1.42      5.67 o 
  -7   1  14      107.30      135.05     12.96 o 
  -6   1  14      115.76      135.01     11.40 o 
  -5   1  14        8.64       18.07      8.56 o 
  -4   1  14      154.06      168.36     20.56 o 
  -3   1  14      138.61      104.91     13.10 o 
  -2   1  14        0.04        3.62      8.92 o 
  -1   1  14        6.41        6.65      8.81 o 
   0   1  14      105.72       88.86     12.24 o 
   1   1  14        6.49       17.21      8.94 o 
   2   1  14      228.96      276.72     25.92 o 
   3   1  14      535.01      578.75     25.31 o 
   4   1  14      172.82      196.94     24.39 o 
 -11   2  14       41.57       45.44     11.93 o 
 -10   2  14       14.14        6.93      8.20 o 
  -9   2  14       65.08       73.03     11.06 o 
  -8   2  14      118.69      113.22     13.73 o 
  -7   2  14      367.18      398.44     33.55 o 
  -6   2  14       27.82       25.77      8.39 o 
  -5   2  14        8.06       10.32      8.75 o 
  -4   2  14      222.76      234.08     13.64 o 
  -3   2  14        3.35        9.12      8.96 o 
  -2   2  14       10.21       11.58      9.91 o 
  -1   2  14       64.77       67.66     15.23 o 
   0   2  14       91.33       93.91     13.43 o 
   1   2  14      183.46      214.56     14.55 o 
   2   2  14       33.36       33.85     16.99 o 
   3   2  14       25.99       28.41      9.59 o 
   4   2  14        0.01       15.62      7.85 o 
 -11   3  14        4.41       17.46      8.93 o 
 -10   3  14       12.99       16.32      8.66 o 
  -9   3  14       37.27       49.24     12.46 o 
  -8   3  14      216.61      230.40     34.65 o 
  -7   3  14       15.34       22.80      6.69 o 
  -6   3  14       55.62       69.40     12.66 o 
  -5   3  14       13.21       15.58      6.50 o 
  -4   3  14      352.89      330.34     17.79 o 
  -3   3  14       26.00       25.15      8.24 o 
  -2   3  14      178.42      213.97     14.39 o 
  -1   3  14      734.17      767.02     25.17 o 
   0   3  14        1.67       10.44      8.36 o 
   1   3  14       42.52       48.46      9.81 o 
   2   3  14        1.88       10.53      9.49 o 
   3   3  14      132.77      143.52     13.98 o 
   4   3  14      633.99      619.00     21.01 o 
 -11   4  14        1.21       14.39      8.66 o 
 -10   4  14        3.36        5.73      7.80 o 
  -9   4  14      188.07      183.17     17.46 o 
  -8   4  14       23.80       25.05      9.99 o 
  -7   4  14       17.42       23.58      8.53 o 
  -6   4  14       77.21      108.20     11.23 o 
  -5   4  14      474.91      438.55     20.01 o 
  -4   4  14       20.32       27.61     10.75 o 
  -3   4  14      220.33      234.00     13.77 o 
  -2   4  14        0.17        6.65      8.26 o 
  -1   4  14      282.45      282.51     16.28 o 
   0   4  14      292.60      337.52     19.76 o 
   1   4  14      373.45      420.28     24.49 o 
   2   4  14      213.60      208.08     15.77 o 
   3   4  14      321.77      304.90     40.88 o 
 -11   5  14       94.88       84.89     14.33 o 
 -10   5  14        4.45        4.60      7.93 o 
  -9   5  14      113.86      115.40     17.19 o 
  -8   5  14       42.33       70.76     15.99 o 
  -7   5  14       83.13      104.88     17.32 o 
  -6   5  14       49.28       42.57      6.90 o 
  -5   5  14      143.23      156.00     12.89 o 
  -4   5  14      131.80      154.37     11.23 o 
  -3   5  14       98.60      101.54     10.92 o 
  -2   5  14      416.72      391.50     17.31 o 
  -1   5  14      390.33      439.44     21.82 o 
   0   5  14       16.54        9.73      8.60 o 
   1   5  14       14.05       12.31      8.19 o 
   2   5  14       40.87       40.48     12.42 o 
   3   5  14      247.57      266.60     15.99 o 
 -10   6  14      222.74      227.08     23.05 o 
  -9   6  14      127.35       78.56     16.32 o 
  -8   6  14       64.00       64.17     15.86 o 
  -7   6  14        4.86        1.80     11.06 o 
  -6   6  14        0.01        1.64      4.86 o 
  -5   6  14       13.94       11.51      5.90 o 
  -4   6  14      174.04      162.64     11.17 o 
  -3   6  14       22.88       23.77      9.02 o 
  -2   6  14      220.31      233.31     13.52 o 
  -1   6  14       20.71       31.70     15.99 o 
   0   6  14        7.14       18.46     10.76 o 
   1   6  14       31.24       34.17     10.10 o 
   2   6  14        0.11        5.12      7.84 o 
   3   6  14       68.52       66.20     10.51 o 
 -10   7  14      136.70      142.92     27.39 o 
  -9   7  14       22.69       23.52     11.39 o 
  -8   7  14       25.13        7.86     11.59 o 
  -7   7  14       68.36       61.50     17.46 o 
  -6   7  14        4.49       11.39     12.39 o 
  -5   7  14       30.65       25.87      6.73 o 
  -4   7  14      206.17      207.87     12.26 o 
  -3   7  14       23.08       30.92     12.86 o 
  -2   7  14        0.13        4.88      6.09 o 
  -1   7  14        7.36       10.72      7.56 o 
   0   7  14       48.93       73.82     10.75 o 
   1   7  14       16.37       32.23      8.13 o 
   2   7  14      140.94      145.50     11.89 o 
  -9   8  14       59.77       62.90     19.79 o 
  -8   8  14       11.23       32.32     17.72 o 
  -7   8  14      117.29      130.93     20.79 o 
  -6   8  14       51.65       58.70     17.12 o 
  -5   8  14      180.67      221.88     22.72 o 
  -4   8  14       16.00       10.89      5.93 o 
  -3   8  14       49.58       52.00      9.38 o 
  -2   8  14       23.64       43.88      9.09 o 
  -1   8  14       67.67       66.83      9.39 o 
   0   8  14        9.92        6.17     11.06 o 
   1   8  14      306.27      293.66     18.76 o 
   2   8  14       47.29       51.59     15.79 o 
  -9   9  14       32.29       53.77     14.06 o 
  -8   9  14      106.90      102.14     25.52 o 
  -7   9  14        0.39        3.00     12.66 o 
  -6   9  14       11.79       25.19     16.86 o 
  -5   9  14        0.07       -3.93     10.46 o 
  -4   9  14      399.68      424.77     29.98 o 
  -3   9  14       11.81       19.59      8.93 o 
  -2   9  14       33.72       41.55      8.26 o 
  -1   9  14        3.97        3.72      6.09 o 
   0   9  14        0.21        6.23      5.68 o 
   1   9  14      354.62      386.28     17.42 o 
  -8  10  14      183.62      232.21     23.85 o 
  -7  10  14        0.84       -5.13     11.46 o 
  -6  10  14        7.68       19.06     10.79 o 
  -5  10  14        0.13       11.86     15.33 o 
  -4  10  14       49.39       78.76     16.99 o 
  -3  10  14       21.79       10.33     10.59 o 
  -2  10  14      119.68      143.42     36.31 o 
  -1  10  14       22.12       12.28     10.56 o 
   0  10  14      111.44      115.29     11.06 o 
  -6  11  14       10.55        2.53     14.93 o 
  -5  11  14      273.24      264.52     21.72 o 
  -4  11  14       14.56       36.91     15.39 o 
  -3  11  14       47.12       58.17     14.39 o 
  -2  11  14        0.24       14.99      5.30 o 
  -9   0  15        7.90       12.06     10.79 o 
  -7   0  15      279.64      316.36     18.79 o 
  -5   0  15      223.00      243.60     19.66 o 
  -3   0  15       27.11       34.91     11.33 o 
  -1   0  15      136.04      109.61     20.19 o 
   1   0  15       24.56       11.46     12.53 o 
 -10   1  15       22.77       30.32     12.13 o 
  -9   1  15       17.98       24.85     13.09 o 
  -8   1  15      100.22      103.72     10.36 o 
  -7   1  15       29.85       37.52      8.95 o 
  -6   1  15       51.04       49.45      7.66 o 
  -5   1  15       64.88       83.06     11.65 o 
  -4   1  15       12.61        8.61      8.32 o 
  -3   1  15       44.73       61.50     11.03 o 
  -2   1  15        0.91       -1.13      9.00 o 
  -1   1  15      205.38      227.57     15.15 o 
   0   1  15       95.22      107.88     12.59 o 
   1   1  15        6.64       21.89     10.08 o 
   2   1  15       10.66       13.48      8.24 o 
 -10   2  15       76.78       69.23     19.12 o 
  -9   2  15      354.47      448.89     28.45 o 
  -8   2  15       64.20       63.50     14.79 o 
  -7   2  15        5.09        9.22      6.61 o 
  -6   2  15       79.62       69.89     17.02 o 
  -5   2  15      203.40      214.53     12.95 o 
  -4   2  15       48.71       48.07     11.24 o 
  -3   2  15       93.57       76.30      9.99 o 
  -2   2  15      347.95      374.93     17.12 o 
  -1   2  15        0.49        3.64      9.34 o 
   0   2  15       12.22       14.44      9.27 o 
   1   2  15        0.99       15.99      8.80 o 
   2   2  15       14.20       22.69      7.81 o 
 -10   3  15       39.41       19.59      9.46 o 
  -9   3  15       62.59       69.63     12.79 o 
  -8   3  15      143.77      138.26     17.32 o 
  -7   3  15        0.41        2.34      6.36 o 
  -6   3  15        0.38        6.24      7.53 o 
  -5   3  15      471.94      418.40     24.79 o 
  -4   3  15       45.57       49.09     10.05 o 
  -3   3  15      600.11      547.24     19.14 o 
  -2   3  15       13.02        9.36      8.14 o 
  -1   3  15        4.74        4.19      8.24 o 
   0   3  15       11.74       14.33     10.67 o 
   1   3  15       43.32       50.03     10.56 o 
   2   3  15      238.04      198.74     13.75 o 
 -10   4  15      267.86      278.58     20.79 o 
  -9   4  15        0.38        4.40      8.40 o 
  -8   4  15      360.35      407.78     28.52 o 
  -7   4  15      303.24      305.02     15.81 o 
  -6   4  15        4.13        6.86      5.98 o 
  -5   4  15      650.80      655.89     18.85 o 
  -4   4  15      130.46      153.05     12.55 o 
  -3   4  15       50.58       64.54      9.98 o 
  -2   4  15      189.84      150.66     13.66 o 
  -1   4  15       90.69       71.98     12.32 o 
   0   4  15       36.74       28.20     11.56 o 
   1   4  15      451.99      564.30     28.22 o 
   2   4  15       65.59       69.61     11.99 o 
 -10   5  15      405.59      436.16     24.65 o 
  -9   5  15        8.57        1.60      9.20 o 
  -8   5  15      422.54      446.02     30.92 o 
  -7   5  15      191.62      233.21     32.58 o 
  -6   5  15       36.05       35.78      8.20 o 
  -5   5  15       33.12       61.93      9.36 o 
  -4   5  15       15.21       15.34      7.00 o 
  -3   5  15      111.65      116.00     10.96 o 
  -2   5  15      315.80      299.19     15.79 o 
  -1   5  15       96.54      132.35     18.26 o 
   0   5  15       37.01       27.53      9.89 o 
   1   5  15      453.04      434.99     30.12 o 
  -9   6  15        9.48       15.39     10.66 o 
  -8   6  15      170.52      217.55     22.32 o 
  -7   6  15       16.11       29.05     17.59 o 
  -6   6  15        5.36        7.53     11.86 o 
  -5   6  15        2.68        9.60      8.46 o 
  -4   6  15        4.53        7.10      6.06 o 
  -3   6  15       56.47       59.74      9.26 o 
  -2   6  15       11.61       12.39      8.06 o 
  -1   6  15        4.38       16.88      8.05 o 
   0   6  15       43.41       54.80     10.10 o 
   1   6  15       24.83       30.16      9.82 o 
  -8   7  15        0.40        8.06     10.93 o 
  -7   7  15       31.37       18.52     12.06 o 
  -6   7  15      110.89      130.66     21.12 o 
  -5   7  15      191.87      249.46     24.12 o 
  -4   7  15        3.30        7.21      7.33 o 
  -3   7  15      116.16      119.43     11.93 o 
  -2   7  15      285.65      283.13     15.38 o 
  -1   7  15      186.98      198.90     35.58 o 
   0   7  15       63.54       39.06      9.06 o 
  -8   8  15      115.19      126.86     19.19 o 
  -7   8  15      302.05      356.74     24.85 o 
  -6   8  15       27.65       19.86     12.66 o 
  -5   8  15      134.53      152.38     21.12 o 
  -4   8  15       15.57       18.16      6.90 o 
  -3   8  15       36.59       33.22      8.30 o 
  -2   8  15       29.84       30.20      8.50 o 
  -1   8  15       16.18        8.41      6.11 o 
  -6   9  15       21.50       37.91     16.66 o 
  -5   9  15        9.13        7.53     11.93 o 
  -4   9  15      190.60      242.87     21.92 o 
  -3   9  15      167.00      182.95     12.02 o 
  -2   9  15       44.10       50.69      9.08 o 
  -8   0  16      596.63      613.93     35.11 o 
  -6   0  16       28.24       17.72      9.99 o 
  -4   0  16      113.75      105.34     17.39 o 
  -2   0  16      536.77      635.59     38.38 o 
   0   0  16      215.30      240.87     23.25 o 
  -9   1  16      258.21      306.70     19.92 o 
  -8   1  16       77.43       92.66      9.87 o 
  -7   1  16       63.38       84.41      9.84 o 
  -6   1  16       34.22       42.61      8.74 o 
  -5   1  16      160.44      156.75     14.45 o 
  -4   1  16        8.04       21.22      9.54 o 
  -3   1  16      105.96      149.49     13.68 o 
  -2   1  16       67.62       67.77     12.29 o 
  -1   1  16       17.07       32.24     11.54 o 
   0   1  16      144.73      200.38     39.98 o 
  -9   2  16        1.12       10.73      9.79 o 
  -8   2  16       23.03       16.99      9.59 o 
  -7   2  16      153.63      169.20     12.55 o 
  -6   2  16      278.15      329.36     17.19 o 
  -5   2  16       44.40       53.85     14.83 o 
  -4   2  16       17.95       11.76     10.83 o 
  -3   2  16        0.68        5.99      8.97 o 
  -2   2  16      110.39      109.81     12.66 o 
  -1   2  16        0.39       15.05     11.56 o 
   0   2  16       49.98       53.38     10.93 o 
  -9   3  16        4.01       21.79     14.33 o 
  -8   3  16       52.43       39.38     12.33 o 
  -7   3  16        4.06       29.13      8.80 o 
  -6   3  16       23.04       14.50      7.98 o 
  -5   3  16        4.25        7.42     10.49 o 
  -4   3  16        2.32        3.12      7.25 o 
  -3   3  16       54.73       81.45     12.00 o 
  -2   3  16        5.19       15.61      8.40 o 
  -1   3  16      185.73      176.33     15.23 o 
   0   3  16      153.38      176.55     15.05 o 
  -8   4  16       60.82       47.57     13.26 o 
  -7   4  16       85.27       94.88     15.79 o 
  -6   4  16       88.63       85.72     12.39 o 
  -5   4  16       23.91       37.36      9.75 o 
  -4   4  16       43.03       55.30     11.99 o 
  -3   4  16       28.58       31.11      9.01 o 
  -2   4  16       41.04       43.59     10.29 o 
  -1   4  16        9.53        9.39      7.31 o 
  -8   5  16        3.41        4.40      9.13 o 
  -7   5  16      131.57      178.84     19.59 o 
  -6   5  16      559.98      609.20     36.31 o 
  -5   5  16      139.37      146.15     12.04 o 
  -4   5  16        3.14        7.98      7.88 o 
  -3   5  16       48.33       41.74      9.79 o 
  -2   5  16        2.30       13.51      8.61 o 
  -1   5  16        3.75        6.20      7.20 o 
  -7   6  16        4.51       27.98     16.52 o 
  -6   6  16       41.70       87.02     15.86 o 
  -5   6  16      105.43      113.15     10.32 o 
  -4   6  16        5.67        9.30      7.78 o 
  -3   6  16       44.03       63.53     18.26 o 
  -2   6  16       25.96       28.06      9.41 o 
  -5   7  16        7.32       15.72     12.73 o 
  -4   7  16       60.90       53.53     15.06 o 
  -3   7  16      232.96      278.74     15.72 o 
  -5   0  17      390.26      454.35     24.39 o 
  -3   0  17       32.56       14.99     11.59 o 
  -6   1  17       21.12       29.56     22.35 o 
  -5   1  17       16.67       24.16      9.06 o 
  -4   1  17      172.18      221.93     13.76 o 
  -3   1  17       39.70       58.57     12.12 o 
  -6   2  17        0.66        3.04      6.63 o 
  -5   2  17        1.44        6.17      8.93 o 
  -4   2  17        9.59        7.55      6.90 o 
                                                 
